# Supplementary material for: [(Nitrato-κ2 O,O′)(nitrito-κ2 O,O′)(0.25/1.75)]bis­(1,10-phenanthroline-κ2 N,N′)cadmium(II)
Source: Acta Crystallogr Sect E Struct Rep Online. 2011 Jan 22;67(Pt 2):m250. doi: 10.1107/S1600536811002431 (PMC3051692; doi:10.1107/S1600536811002431)
Supplement: Supplementary file 1 [file e-67-0m250-sup1.cif]

##############################################################################
###                                                                        ###
###        Electronic paper (Acta Crystallographica Section E)             ###
###                                                                        ###
##############################################################################
#                                                                            #
# This CIF contains the data in a paper accepted for publication in Acta     #
# Crystallographica Section E. It conforms to the requirements of Notes      #
# for Authors for Section E, and has been peer reviewed under the auspices   #
# of the IUCr Commission on Journals.                                        #
#                                                                            #
# Full details of the Crystallographic Information File format               #
# are given in the paper "The Crystallographic Information File (CIF):       #
# a New Standard Archive File for Crystallography" by S. R. Hall, F. H.      #
# Allen and I. D. Brown [Acta Cryst. (1991), A47, 655-685].                  #
#                                                                            #
# The current version of the core CIF dictionary is obtainable from          #
# ftp://ftp.iucr.org/pub/cif_core.dic. The current version number is 2.4.    #
#                                                                            #
# Software is freely available for graphical display of the structure(s) in  #
# this CIF.  For information consult the CIF home page http://www.iucr.org/  #
# cif/home.html                                                              #
#                                                                            #
# This file may be used for bona fide research purposes within the           #
# scientific community so long as proper attribution is given to the journal # 
# article from which it was obtained.                                        #
#                                                                            #
##############################################################################
                                             
data_global
_audit_creation_method     SHELXL-97
_journal_date_recd_electronic     2011-01-12
_journal_date_accepted     2011-01-17
_journal_name_full     'Acta Crystallographica, Section E'
_journal_year     2011
_journal_volume     67
_journal_issue      2
_journal_page_first     m250
_journal_page_last     m250
_journal_paper_category     QM
_journal_coeditor_code     WM2452
_publ_contact_author
;
     Dr. Seik Weng Ng
     Department of Chemistry
     University of Malaya
     50603 Kuala Lumpur
     Malaysia
;
_publ_contact_author_email     seikweng@um.edu.my
_publ_contact_author_fax     '03 7967 4193'
_publ_contact_author_phone     '03 7967 6778'
_publ_section_title
;\
[(Nitrato-\k^2^<i>O</i>,<i>O</i>')(nitrito-\k^2^<i>O</i>,<i>O</i>')(0.25/1.75)]\
bis(1,10-phenanthroline-\k^2^<i>N</i>,<i>N</i>')cadmium(II)
;
loop_
    _publ_author_name
    _publ_author_address
    'Najafi, Ezzatollah'
;
Department of Chemistry
General Campus
Shahid Beheshti University
Tehran 1983963113
Iran
;
    'Amini, Mostafa M.'
;
Department of Chemistry
General Campus
Shahid Beheshti University
Tehran 1983963113
Iran
;
    'Ng, Seik Weng'
;
Department of Chemistry
University of Malaya
50603 Kuala Lumpur
Malaysia
;
data_I
_audit_creation_method     SHELXL-97
_chemical_name_systematic
;
[(Nitrato-\k^2^<i>O</i>,<i>O</i>')(nitrito
\k^2^<i>O</i>,<i>O</i>')(0.25/1.75)]bis(1,10-phenanthroline-
\k^2^<i>N</i>,<i>N</i>')cadmium(II)
;
_chemical_name_common     ?
_chemical_formula_moiety     'C24 H16 Cd1 N6 O4.25'
_chemical_formula_sum     'C24 H16 Cd N6 O4.25'
_chemical_formula_iupac     '[Cd (N O2)1.75 (N O3)0.25 (C12 H8 N2)2]'
_chemical_formula_weight     568.83
_chemical_melting_point     ?
_symmetry_cell_setting     triclinic
_symmetry_space_group_name_H-M     'P -1'
_symmetry_space_group_name_Hall     '-P 1'
loop_
    _symmetry_equiv_pos_as_xyz
    'x, y, z'
    '-x, -y, -z'
_cell_length_a     9.1470(4)
_cell_length_b     10.1866(4)
_cell_length_c     13.0057(6)
_cell_angle_alpha     76.953(4)
_cell_angle_beta     77.270(4)
_cell_angle_gamma     70.404(4)
_cell_volume     1098.27(8)
_cell_formula_units_Z     2
_cell_measurement_reflns_used     4883
_cell_measurement_theta_min     2.4
_cell_measurement_theta_max     29.3
_cell_measurement_temperature     100(2)
_exptl_crystal_description     Irregular
_exptl_crystal_colour     Colorless
_exptl_crystal_size_max     0.30
_exptl_crystal_size_mid     0.20
_exptl_crystal_size_min     0.10
_exptl_crystal_density_diffrn     1.720
_exptl_crystal_density_meas     ?
_exptl_crystal_density_method     'not measured'
_exptl_crystal_F_000     568
_exptl_absorpt_coefficient_mu     1.042
_exptl_absorpt_correction_type     multi-scan
_exptl_absorpt_process_details
                             '(<i>CrysAlis PRO</i>; Agilent Technologies, 2010)'
_exptl_absorpt_correction_T_min     0.7451
_exptl_absorpt_correction_T_max     0.9030
_diffrn_ambient_temperature     100(2)
_diffrn_radiation_type     MoK\a
_diffrn_radiation_wavelength     0.71073
_diffrn_radiation_source     'SuperNova X-ray Source'
_diffrn_radiation_monochromator     Mirror
_diffrn_measurement_device_type
     'Agilent Technologies SuperNova Dual diffractometer with an Atlas detector'
_diffrn_measurement_method     \w
_diffrn_detector_area_resol_mean     10.4041
_diffrn_reflns_number     8702
_diffrn_reflns_av_R_equivalents     0.0317
_diffrn_reflns_av_sigmaI/netI     0.0583
_diffrn_reflns_theta_min     2.39
_diffrn_reflns_theta_max     27.49
_diffrn_reflns_theta_full     27.49
_diffrn_measured_fraction_theta_max     0.966
_diffrn_measured_fraction_theta_full     0.966
_diffrn_reflns_limit_h_min     -10
_diffrn_reflns_limit_h_max     11
_diffrn_reflns_limit_k_min     -13
_diffrn_reflns_limit_k_max     11
_diffrn_reflns_limit_l_min     -16
_diffrn_reflns_limit_l_max     12
_diffrn_standards_number     0
_diffrn_standards_interval_count     .
_diffrn_standards_interval_time     .
_diffrn_standards_decay_%     ?
_reflns_number_total     4852
_reflns_number_gt     4256
_reflns_threshold_expression     I>2\s(I)
_refine_ls_structure_factor_coef     Fsqd
_refine_ls_matrix_type     full
_refine_ls_R_factor_all     0.0416
_refine_ls_R_factor_gt     0.0329
_refine_ls_wR_factor_gt     0.0666
_refine_ls_wR_factor_ref     0.0729
_refine_ls_goodness_of_fit_ref     1.022
_refine_ls_restrained_S_all     1.022
_refine_ls_number_reflns     4852
_refine_ls_number_parameters     325
_refine_ls_number_restraints     0
_refine_ls_hydrogen_treatment     constr
_refine_ls_weighting_scheme     calc
_refine_ls_weighting_details
         'calc w=1/[\s^2^(Fo^2^)+(0.0283P)^2^+0.1342P] where P=(Fo^2^+2Fc^2^)/3'
_atom_sites_solution_hydrogens     geom
_atom_sites_solution_primary     direct
_atom_sites_solution_secondary     difmap
_refine_ls_shift/su_max     0.001
_refine_ls_shift/su_mean     0.000
_refine_diff_density_max     0.491
_refine_diff_density_min     -0.687
_refine_ls_extinction_method     none
_refine_ls_extinction_coef     ?
loop_
    _atom_type_symbol
    _atom_type_description
    _atom_type_scat_dispersion_real
    _atom_type_scat_dispersion_imag
    _atom_type_scat_source
    'C' 'C' 0.0033 0.0016
                         'International Tables Vol C Tables 4.2.6.8 and 6.1.1.4'
    'H' 'H' 0.0000 0.0000
                         'International Tables Vol C Tables 4.2.6.8 and 6.1.1.4'
    'N' 'N' 0.0061 0.0033
                         'International Tables Vol C Tables 4.2.6.8 and 6.1.1.4'
    'O' 'O' 0.0106 0.0060
                         'International Tables Vol C Tables 4.2.6.8 and 6.1.1.4'
    'Cd' 'Cd' -0.8075 1.2024
                         'International Tables Vol C Tables 4.2.6.8 and 6.1.1.4'
_computing_data_collection
                              '<i>CrysAlis PRO</i> (Agilent Technologies, 2010)'
_computing_cell_refinement
                              '<i>CrysAlis PRO</i> (Agilent Technologies, 2010)'
_computing_data_reduction     '<i>CrysAlis PRO</i> (Agilent Technologies, 2010)'
_computing_structure_solution     '<i>SHELXS97</i> (Sheldrick, 2008)'
_computing_structure_refinement     '<i>SHELXL97</i> (Sheldrick, 2008)'
_computing_molecular_graphics     '<i>X-SEED</i> (Barbour, 2001)'
_computing_publication_material     '<i>publCIF</i> (Westrip, 2010)'
loop_
    _atom_site_type_symbol
    _atom_site_label
    _atom_site_fract_x
    _atom_site_fract_y
    _atom_site_fract_z
    _atom_site_U_iso_or_equiv
    _atom_site_adp_type
    _atom_site_calc_flag
    _atom_site_refinement_flags
    _atom_site_occupancy
    _atom_site_disorder_assembly
    _atom_site_disorder_group
    Cd Cd1 0.55052(2) 0.243966(18) 0.241633(15) 0.01614(7) Uani d . 1 . .
    N N1 0.7446(3) -0.0427(2) 0.3117(2) 0.0230(5) Uani d . 1 . .
    N N2 0.8042(3) 0.3662(3) 0.1701(2) 0.0297(6) Uani d . 1 . .
    N N3 0.4863(3) 0.2130(2) 0.07978(17) 0.0169(5) Uani d . 1 . .
    N N4 0.3528(3) 0.1267(2) 0.28117(17) 0.0154(5) Uani d . 1 . .
    N N5 0.3074(3) 0.4518(2) 0.22889(17) 0.0178(5) Uani d . 1 . .
    N N6 0.4512(3) 0.3368(2) 0.40496(18) 0.0192(5) Uani d . 1 . .
    O O1 0.7414(2) 0.01355(19) 0.21528(15) 0.0232(4) Uani d . 1 . .
    O O2 0.6588(2) 0.0353(2) 0.37712(15) 0.0244(5) Uani d . 1 . .
    O O3 0.6973(3) 0.3783(2) 0.11795(17) 0.0324(5) Uani d . 1 . .
    O O4 0.7905(3) 0.2957(2) 0.26214(17) 0.0311(5) Uani d . 1 . .
    O O5 0.9091(12) 0.4103(10) 0.1371(8) 0.042(2) Uani d P 0.25 . .
    C C1 0.5549(4) 0.2514(3) -0.0180(2) 0.0207(6) Uani d . 1 . .
    H H1 0.6401 0.2882 -0.0259 0.025 Uiso calc R 1 . .
    C C2 0.5079(4) 0.2403(3) -0.1101(2) 0.0245(7) Uani d . 1 . .
    H H2 0.5599 0.2697 -0.1788 0.029 Uiso calc R 1 . .
    C C3 0.3864(4) 0.1866(3) -0.1000(2) 0.0214(6) Uani d . 1 . .
    H H3 0.3534 0.1778 -0.1617 0.026 Uiso calc R 1 . .
    C C4 0.3102(3) 0.1446(3) 0.0025(2) 0.0172(6) Uani d . 1 . .
    C C5 0.3661(3) 0.1595(2) 0.0909(2) 0.0150(5) Uani d . 1 . .
    C C6 0.1825(3) 0.0874(3) 0.0203(2) 0.0212(6) Uani d . 1 . .
    H H6 0.1455 0.0768 -0.0392 0.025 Uiso calc R 1 . .
    C C7 0.1132(4) 0.0480(3) 0.1201(2) 0.0220(6) Uani d . 1 . .
    H H7 0.0260 0.0133 0.1297 0.026 Uiso calc R 1 . .
    C C8 0.1691(3) 0.0577(3) 0.2120(2) 0.0181(6) Uani d . 1 . .
    C C9 0.2942(3) 0.1139(2) 0.1978(2) 0.0151(6) Uani d . 1 . .
    C C10 0.1059(4) 0.0116(3) 0.3171(2) 0.0231(6) Uani d . 1 . .
    H H10 0.0202 -0.0261 0.3305 0.028 Uiso calc R 1 . .
    C C11 0.1695(3) 0.0216(3) 0.4007(2) 0.0224(6) Uani d . 1 . .
    H H11 0.1302 -0.0116 0.4722 0.027 Uiso calc R 1 . .
    C C12 0.2919(3) 0.0807(3) 0.3790(2) 0.0193(6) Uani d . 1 . .
    H H12 0.3337 0.0884 0.4374 0.023 Uiso calc R 1 . .
    C C13 0.2348(4) 0.5050(3) 0.1442(2) 0.0208(6) Uani d . 1 . .
    H H13 0.2824 0.4683 0.0798 0.025 Uiso calc R 1 . .
    C C14 0.0912(4) 0.6131(3) 0.1453(2) 0.0242(7) Uani d . 1 . .
    H H14 0.0419 0.6469 0.0833 0.029 Uiso calc R 1 . .
    C C15 0.0235(4) 0.6689(3) 0.2363(2) 0.0246(7) Uani d . 1 . .
    H H15 -0.0732 0.7429 0.2381 0.029 Uiso calc R 1 . .
    C C16 0.0972(3) 0.6166(3) 0.3281(2) 0.0195(6) Uani d . 1 . .
    C C17 0.2391(3) 0.5055(3) 0.3202(2) 0.0171(6) Uani d . 1 . .
    C C18 0.0342(4) 0.6698(3) 0.4263(2) 0.0240(7) Uani d . 1 . .
    H H18 -0.0612 0.7451 0.4309 0.029 Uiso calc R 1 . .
    C C19 0.1074(4) 0.6156(3) 0.5130(2) 0.0240(7) Uani d . 1 . .
    H H19 0.0644 0.6547 0.5768 0.029 Uiso calc R 1 . .
    C C20 0.2491(4) 0.4999(3) 0.5094(2) 0.0209(6) Uani d . 1 . .
    C C21 0.3163(3) 0.4449(3) 0.4137(2) 0.0175(6) Uani d . 1 . .
    C C22 0.3269(4) 0.4374(3) 0.5986(2) 0.0242(7) Uani d . 1 . .
    H H22 0.2855 0.4706 0.6648 0.029 Uiso calc R 1 . .
    C C23 0.4628(4) 0.3281(3) 0.5883(2) 0.0269(7) Uani d . 1 . .
    H H23 0.5165 0.2837 0.6477 0.032 Uiso calc R 1 . .
    C C24 0.5216(4) 0.2824(3) 0.4898(2) 0.0233(6) Uani d . 1 . .
    H H24 0.6177 0.2080 0.4836 0.028 Uiso calc R 1 . .
loop_
    _atom_site_aniso_label
    _atom_site_aniso_U_11
    _atom_site_aniso_U_22
    _atom_site_aniso_U_33
    _atom_site_aniso_U_12
    _atom_site_aniso_U_13
    _atom_site_aniso_U_23
    Cd1 0.01776(13) 0.01855(11) 0.01235(11) -0.00468(8) -0.00285(8) -0.00377(8)
    N1 0.0219(14) 0.0227(12) 0.0237(14) -0.0033(10) -0.0042(11) -0.0069(11)
    N2 0.0284(17) 0.0363(15) 0.0304(15) -0.0163(13) 0.0004(13) -0.0124(12)
    N3 0.0190(13) 0.0177(11) 0.0145(12) -0.0060(9) -0.0005(10) -0.0050(9)
    N4 0.0149(13) 0.0173(11) 0.0116(11) -0.0024(9) -0.0016(10) -0.0021(9)
    N5 0.0247(14) 0.0156(11) 0.0137(12) -0.0073(10) -0.0027(10) -0.0021(9)
    N6 0.0219(14) 0.0186(11) 0.0189(12) -0.0043(10) -0.0082(11) -0.0043(10)
    O1 0.0218(12) 0.0298(10) 0.0171(11) -0.0051(9) -0.0027(9) -0.0063(9)
    O2 0.0224(12) 0.0309(11) 0.0177(11) -0.0022(9) -0.0037(9) -0.0081(9)
    O3 0.0370(15) 0.0430(13) 0.0277(12) -0.0244(11) -0.0071(11) -0.0057(10)
    O4 0.0328(14) 0.0357(12) 0.0275(13) -0.0096(10) -0.0054(11) -0.0110(10)
    O5 0.031(6) 0.053(6) 0.054(6) -0.035(5) 0.001(5) -0.009(5)
    C1 0.0216(17) 0.0242(14) 0.0180(15) -0.0102(12) -0.0011(12) -0.0035(12)
    C2 0.0307(19) 0.0293(15) 0.0130(14) -0.0130(13) 0.0029(13) -0.0027(12)
    C3 0.0274(18) 0.0234(14) 0.0154(14) -0.0083(12) -0.0044(13) -0.0056(12)
    C4 0.0192(16) 0.0164(13) 0.0161(14) -0.0030(11) -0.0045(12) -0.0048(11)
    C5 0.0160(15) 0.0132(12) 0.0140(13) -0.0003(10) -0.0034(11) -0.0043(10)
    C6 0.0227(17) 0.0243(14) 0.0201(15) -0.0068(12) -0.0091(13) -0.0056(12)
    C7 0.0182(16) 0.0262(14) 0.0248(16) -0.0086(12) -0.0045(13) -0.0062(13)
    C8 0.0148(15) 0.0194(13) 0.0188(14) -0.0032(11) -0.0024(12) -0.0038(11)
    C9 0.0148(15) 0.0119(12) 0.0143(13) 0.0020(10) -0.0024(11) -0.0026(10)
    C10 0.0166(16) 0.0298(15) 0.0225(16) -0.0090(12) -0.0013(13) -0.0021(13)
    C11 0.0176(16) 0.0305(15) 0.0147(14) -0.0076(12) 0.0008(12) 0.0021(12)
    C12 0.0162(15) 0.0235(14) 0.0151(14) -0.0032(11) -0.0011(12) -0.0027(11)
    C13 0.0279(18) 0.0167(13) 0.0167(14) -0.0053(12) -0.0049(13) -0.0012(11)
    C14 0.0268(18) 0.0201(14) 0.0212(16) -0.0029(12) -0.0088(14) 0.0038(12)
    C15 0.0252(18) 0.0171(13) 0.0278(17) -0.0012(12) -0.0071(14) -0.0015(12)
    C16 0.0213(17) 0.0152(13) 0.0188(15) -0.0046(11) 0.0010(12) -0.0020(11)
    C17 0.0195(16) 0.0157(13) 0.0165(14) -0.0073(11) 0.0004(12) -0.0032(11)
    C18 0.0243(17) 0.0176(13) 0.0275(17) -0.0053(12) 0.0013(14) -0.0053(12)
    C19 0.0297(18) 0.0203(14) 0.0213(16) -0.0088(13) 0.0046(13) -0.0088(12)
    C20 0.0231(17) 0.0207(14) 0.0205(15) -0.0101(12) -0.0005(13) -0.0038(12)
    C21 0.0214(16) 0.0161(13) 0.0155(14) -0.0086(11) -0.0007(12) -0.0014(11)
    C22 0.0327(19) 0.0289(15) 0.0147(14) -0.0134(14) 0.0005(13) -0.0087(12)
    C23 0.035(2) 0.0279(15) 0.0201(16) -0.0068(14) -0.0116(14) -0.0051(13)
    C24 0.0240(17) 0.0238(14) 0.0226(16) -0.0036(12) -0.0077(13) -0.0064(12)
_geom_special_details
;
All e.s.d.'s (except the e.s.d. in the dihedral angle between two l.s. planes)
are estimated using the full covariance matrix. The cell e.s.d.'s are taken
into account individually in the estimation of e.s.d.'s in distances, angles
and torsion angles; correlations between e.s.d.'s in cell parameters are only
used when they are defined by crystal symmetry. An approximate (isotropic)
treatment of cell e.s.d.'s is used for estimating e.s.d.'s involving l.s.
planes.
;
loop_
    _geom_bond_atom_site_label_1
    _geom_bond_atom_site_label_2
    _geom_bond_site_symmetry_2
    _geom_bond_distance
    _geom_bond_publ_flag
    Cd1 O3 . 2.355(2) y
    Cd1 N6 . 2.390(2) y
    Cd1 N4 . 2.393(2) y
    Cd1 N3 . 2.418(2) y
    Cd1 O1 . 2.4547(19) y
    Cd1 O4 . 2.503(2) y
    Cd1 O2 . 2.5041(19) y
    Cd1 N5 . 2.510(2) y
    N1 O2 . 1.250(3) ?
    N1 O1 . 1.258(3) ?
    N2 O5 . 1.151(9) ?
    N2 O4 . 1.254(3) ?
    N2 O3 . 1.267(3) ?
    N3 C1 . 1.323(3) ?
    N3 C5 . 1.349(3) ?
    N4 C12 . 1.320(3) ?
    N4 C9 . 1.359(3) ?
    N5 C13 . 1.326(3) ?
    N5 C17 . 1.356(3) ?
    N6 C24 . 1.319(3) ?
    N6 C21 . 1.353(4) ?
    C1 C2 . 1.398(4) ?
    C1 H1 . 0.9500 ?
    C2 C3 . 1.365(4) ?
    C2 H2 . 0.9500 ?
    C3 C4 . 1.406(4) ?
    C3 H3 . 0.9500 ?
    C4 C5 . 1.414(3) ?
    C4 C6 . 1.426(4) ?
    C5 C9 . 1.447(4) ?
    C6 C7 . 1.350(4) ?
    C6 H6 . 0.9500 ?
    C7 C8 . 1.434(4) ?
    C7 H7 . 0.9500 ?
    C8 C10 . 1.403(4) ?
    C8 C9 . 1.403(4) ?
    C10 C11 . 1.377(4) ?
    C10 H10 . 0.9500 ?
    C11 C12 . 1.391(4) ?
    C11 H11 . 0.9500 ?
    C12 H12 . 0.9500 ?
    C13 C14 . 1.403(4) ?
    C13 H13 . 0.9500 ?
    C14 C15 . 1.362(4) ?
    C14 H14 . 0.9500 ?
    C15 C16 . 1.410(4) ?
    C15 H15 . 0.9500 ?
    C16 C17 . 1.409(4) ?
    C16 C18 . 1.428(4) ?
    C17 C21 . 1.451(4) ?
    C18 C19 . 1.351(4) ?
    C18 H18 . 0.9500 ?
    C19 C20 . 1.430(4) ?
    C19 H19 . 0.9500 ?
    C20 C22 . 1.409(4) ?
    C20 C21 . 1.410(4) ?
    C22 C23 . 1.367(4) ?
    C22 H22 . 0.9500 ?
    C23 C24 . 1.395(4) ?
    C23 H23 . 0.9500 ?
    C24 H24 . 0.9500 ?
loop_
    _geom_angle_atom_site_label_1
    _geom_angle_atom_site_label_2
    _geom_angle_atom_site_label_3
    _geom_angle_site_symmetry_1
    _geom_angle_site_symmetry_3
    _geom_angle
    _geom_angle_publ_flag
    O3 Cd1 N6 . . 111.58(7) ?
    O3 Cd1 N4 . . 149.81(7) ?
    N6 Cd1 N4 . . 90.18(8) ?
    O3 Cd1 N3 . . 81.88(7) ?
    N6 Cd1 N3 . . 145.83(8) ?
    N4 Cd1 N3 . . 68.85(7) ?
    O3 Cd1 O1 . . 95.42(7) ?
    N6 Cd1 O1 . . 127.58(7) ?
    N4 Cd1 O1 . . 86.59(7) ?
    N3 Cd1 O1 . . 79.44(7) ?
    O3 Cd1 O4 . . 51.44(7) ?
    N6 Cd1 O4 . . 81.44(8) ?
    N4 Cd1 O4 . . 157.42(7) ?
    N3 Cd1 O4 . . 127.41(8) ?
    O1 Cd1 O4 . . 82.14(7) ?
    O3 Cd1 O2 . . 125.56(7) ?
    N6 Cd1 O2 . . 77.83(7) ?
    N4 Cd1 O2 . . 78.09(7) ?
    N3 Cd1 O2 . . 120.90(6) ?
    O1 Cd1 O2 . . 50.33(6) ?
    O4 Cd1 O2 . . 79.66(7) ?
    O3 Cd1 N5 . . 89.71(8) ?
    N6 Cd1 N5 . . 67.54(7) ?
    N4 Cd1 N5 . . 79.26(7) ?
    N3 Cd1 N5 . . 81.80(7) ?
    O1 Cd1 N5 . . 159.63(7) ?
    O4 Cd1 N5 . . 115.94(7) ?
    O2 Cd1 N5 . . 138.17(7) ?
    O2 N1 O1 . . 114.4(2) ?
    O5 N2 O4 . . 121.3(5) ?
    O5 N2 O3 . . 124.7(6) ?
    O4 N2 O3 . . 113.9(2) ?
    C1 N3 C5 . . 118.4(2) ?
    C1 N3 Cd1 . . 124.62(18) ?
    C5 N3 Cd1 . . 116.90(17) ?
    C12 N4 C9 . . 118.3(2) ?
    C12 N4 Cd1 . . 123.87(17) ?
    C9 N4 Cd1 . . 117.69(17) ?
    C13 N5 C17 . . 118.0(2) ?
    C13 N5 Cd1 . . 125.85(19) ?
    C17 N5 Cd1 . . 115.91(17) ?
    C24 N6 C21 . . 118.0(3) ?
    C24 N6 Cd1 . . 121.76(19) ?
    C21 N6 Cd1 . . 120.25(17) ?
    N1 O1 Cd1 . . 98.71(15) ?
    N1 O2 Cd1 . . 96.51(15) ?
    N2 O3 Cd1 . . 100.74(17) ?
    N2 O4 Cd1 . . 93.91(16) ?
    N3 C1 C2 . . 123.1(3) ?
    N3 C1 H1 . . 118.5 ?
    C2 C1 H1 . . 118.5 ?
    C3 C2 C1 . . 119.1(3) ?
    C3 C2 H2 . . 120.4 ?
    C1 C2 H2 . . 120.4 ?
    C2 C3 C4 . . 119.6(2) ?
    C2 C3 H3 . . 120.2 ?
    C4 C3 H3 . . 120.2 ?
    C3 C4 C5 . . 117.2(2) ?
    C3 C4 C6 . . 123.3(2) ?
    C5 C4 C6 . . 119.5(3) ?
    N3 C5 C4 . . 122.6(2) ?
    N3 C5 C9 . . 118.3(2) ?
    C4 C5 C9 . . 119.1(2) ?
    C7 C6 C4 . . 121.2(2) ?
    C7 C6 H6 . . 119.4 ?
    C4 C6 H6 . . 119.4 ?
    C6 C7 C8 . . 121.0(3) ?
    C6 C7 H7 . . 119.5 ?
    C8 C7 H7 . . 119.5 ?
    C10 C8 C9 . . 117.5(2) ?
    C10 C8 C7 . . 123.1(3) ?
    C9 C8 C7 . . 119.4(3) ?
    N4 C9 C8 . . 122.6(2) ?
    N4 C9 C5 . . 117.8(2) ?
    C8 C9 C5 . . 119.6(2) ?
    C11 C10 C8 . . 119.2(3) ?
    C11 C10 H10 . . 120.4 ?
    C8 C10 H10 . . 120.4 ?
    C10 C11 C12 . . 119.3(3) ?
    C10 C11 H11 . . 120.4 ?
    C12 C11 H11 . . 120.4 ?
    N4 C12 C11 . . 123.0(3) ?
    N4 C12 H12 . . 118.5 ?
    C11 C12 H12 . . 118.5 ?
    N5 C13 C14 . . 123.1(3) ?
    N5 C13 H13 . . 118.4 ?
    C14 C13 H13 . . 118.4 ?
    C15 C14 C13 . . 119.1(3) ?
    C15 C14 H14 . . 120.5 ?
    C13 C14 H14 . . 120.5 ?
    C14 C15 C16 . . 119.8(3) ?
    C14 C15 H15 . . 120.1 ?
    C16 C15 H15 . . 120.1 ?
    C17 C16 C15 . . 117.0(3) ?
    C17 C16 C18 . . 119.7(3) ?
    C15 C16 C18 . . 123.2(3) ?
    N5 C17 C16 . . 122.9(2) ?
    N5 C17 C21 . . 118.1(2) ?
    C16 C17 C21 . . 119.0(3) ?
    C19 C18 C16 . . 121.5(3) ?
    C19 C18 H18 . . 119.3 ?
    C16 C18 H18 . . 119.3 ?
    C18 C19 C20 . . 120.5(3) ?
    C18 C19 H19 . . 119.7 ?
    C20 C19 H19 . . 119.7 ?
    C22 C20 C21 . . 117.6(3) ?
    C22 C20 C19 . . 122.5(3) ?
    C21 C20 C19 . . 119.9(3) ?
    N6 C21 C20 . . 122.6(2) ?
    N6 C21 C17 . . 118.0(2) ?
    C20 C21 C17 . . 119.3(3) ?
    C23 C22 C20 . . 119.0(3) ?
    C23 C22 H22 . . 120.5 ?
    C20 C22 H22 . . 120.5 ?
    C22 C23 C24 . . 119.3(3) ?
    C22 C23 H23 . . 120.4 ?
    C24 C23 H23 . . 120.4 ?
    N6 C24 C23 . . 123.5(3) ?
    N6 C24 H24 . . 118.2 ?
    C23 C24 H24 . . 118.2 ?
loop_
    _geom_torsion_atom_site_label_1
    _geom_torsion_atom_site_label_2
    _geom_torsion_atom_site_label_3
    _geom_torsion_atom_site_label_4
    _geom_torsion_site_symmetry_1
    _geom_torsion_site_symmetry_2
    _geom_torsion_site_symmetry_3
    _geom_torsion_site_symmetry_4
    _geom_torsion
    _geom_torsion_publ_flag
    O3 Cd1 N3 C1 . . . . 9.7(2) ?
    N6 Cd1 N3 C1 . . . . 126.5(2) ?
    N4 Cd1 N3 C1 . . . . -177.9(2) ?
    O1 Cd1 N3 C1 . . . . -87.4(2) ?
    O4 Cd1 N3 C1 . . . . -16.0(2) ?
    O2 Cd1 N3 C1 . . . . -117.2(2) ?
    N5 Cd1 N3 C1 . . . . 100.5(2) ?
    O3 Cd1 N3 C5 . . . . -166.68(19) ?
    N6 Cd1 N3 C5 . . . . -49.9(2) ?
    N4 Cd1 N3 C5 . . . . 5.81(17) ?
    O1 Cd1 N3 C5 . . . . 96.22(18) ?
    O4 Cd1 N3 C5 . . . . 167.70(16) ?
    O2 Cd1 N3 C5 . . . . 66.5(2) ?
    N5 Cd1 N3 C5 . . . . -75.80(18) ?
    O3 Cd1 N4 C12 . . . . -167.40(19) ?
    N6 Cd1 N4 C12 . . . . -30.0(2) ?
    N3 Cd1 N4 C12 . . . . 177.7(2) ?
    O1 Cd1 N4 C12 . . . . 97.7(2) ?
    O4 Cd1 N4 C12 . . . . 37.7(3) ?
    O2 Cd1 N4 C12 . . . . 47.6(2) ?
    N5 Cd1 N4 C12 . . . . -97.0(2) ?
    O3 Cd1 N4 C9 . . . . 8.8(3) ?
    N6 Cd1 N4 C9 . . . . 146.27(18) ?
    N3 Cd1 N4 C9 . . . . -6.09(17) ?
    O1 Cd1 N4 C9 . . . . -86.08(18) ?
    O4 Cd1 N4 C9 . . . . -146.08(19) ?
    O2 Cd1 N4 C9 . . . . -136.21(19) ?
    N5 Cd1 N4 C9 . . . . 79.19(18) ?
    O3 Cd1 N5 C13 . . . . 68.5(2) ?
    N6 Cd1 N5 C13 . . . . -177.9(2) ?
    N4 Cd1 N5 C13 . . . . -83.2(2) ?
    N3 Cd1 N5 C13 . . . . -13.3(2) ?
    O1 Cd1 N5 C13 . . . . -36.4(3) ?
    O4 Cd1 N5 C13 . . . . 114.5(2) ?
    O2 Cd1 N5 C13 . . . . -141.39(19) ?
    O3 Cd1 N5 C17 . . . . -117.09(18) ?
    N6 Cd1 N5 C17 . . . . -3.51(17) ?
    N4 Cd1 N5 C17 . . . . 91.18(19) ?
    N3 Cd1 N5 C17 . . . . 161.08(19) ?
    O1 Cd1 N5 C17 . . . . 138.0(2) ?
    O4 Cd1 N5 C17 . . . . -71.16(19) ?
    O2 Cd1 N5 C17 . . . . 33.0(2) ?
    O3 Cd1 N6 C24 . . . . -99.0(2) ?
    N4 Cd1 N6 C24 . . . . 102.5(2) ?
    N3 Cd1 N6 C24 . . . . 152.85(19) ?
    O1 Cd1 N6 C24 . . . . 16.6(2) ?
    O4 Cd1 N6 C24 . . . . -56.5(2) ?
    O2 Cd1 N6 C24 . . . . 24.7(2) ?
    N5 Cd1 N6 C24 . . . . -179.2(2) ?
    O3 Cd1 N6 C21 . . . . 83.4(2) ?
    N4 Cd1 N6 C21 . . . . -75.1(2) ?
    N3 Cd1 N6 C21 . . . . -24.8(3) ?
    O1 Cd1 N6 C21 . . . . -160.97(17) ?
    O4 Cd1 N6 C21 . . . . 125.9(2) ?
    O2 Cd1 N6 C21 . . . . -152.9(2) ?
    N5 Cd1 N6 C21 . . . . 3.16(18) ?
    O2 N1 O1 Cd1 . . . . -1.1(2) ?
    O3 Cd1 O1 N1 . . . . 133.52(16) ?
    N6 Cd1 O1 N1 . . . . 10.90(19) ?
    N4 Cd1 O1 N1 . . . . -76.70(16) ?
    N3 Cd1 O1 N1 . . . . -145.80(16) ?
    O4 Cd1 O1 N1 . . . . 83.69(16) ?
    O2 Cd1 O1 N1 . . . . 0.64(14) ?
    N5 Cd1 O1 N1 . . . . -122.5(2) ?
    O1 N1 O2 Cd1 . . . . 1.1(2) ?
    O3 Cd1 O2 N1 . . . . -64.39(17) ?
    N6 Cd1 O2 N1 . . . . -172.34(17) ?
    N4 Cd1 O2 N1 . . . . 94.86(16) ?
    N3 Cd1 O2 N1 . . . . 38.65(18) ?
    O1 Cd1 O2 N1 . . . . -0.64(14) ?
    O4 Cd1 O2 N1 . . . . -88.97(16) ?
    N5 Cd1 O2 N1 . . . . 153.45(15) ?
    O5 N2 O3 Cd1 . . . . 175.7(6) ?
    O4 N2 O3 Cd1 . . . . -1.7(3) ?
    N6 Cd1 O3 N2 . . . . 59.66(19) ?
    N4 Cd1 O3 N2 . . . . -167.00(16) ?
    N3 Cd1 O3 N2 . . . . -152.96(18) ?
    O1 Cd1 O3 N2 . . . . -74.47(18) ?
    O4 Cd1 O3 N2 . . . . 0.99(16) ?
    O2 Cd1 O3 N2 . . . . -30.6(2) ?
    N5 Cd1 O3 N2 . . . . 125.28(18) ?
    O5 N2 O4 Cd1 . . . . -175.9(6) ?
    O3 N2 O4 Cd1 . . . . 1.6(2) ?
    O3 Cd1 O4 N2 . . . . -0.98(16) ?
    N6 Cd1 O4 N2 . . . . -127.53(17) ?
    N4 Cd1 O4 N2 . . . . 163.19(18) ?
    N3 Cd1 O4 N2 . . . . 32.21(19) ?
    O1 Cd1 O4 N2 . . . . 102.42(17) ?
    O2 Cd1 O4 N2 . . . . 153.38(17) ?
    N5 Cd1 O4 N2 . . . . -67.72(18) ?
    C5 N3 C1 C2 . . . . 0.6(4) ?
    Cd1 N3 C1 C2 . . . . -175.7(2) ?
    N3 C1 C2 C3 . . . . -0.4(4) ?
    C1 C2 C3 C4 . . . . 0.4(4) ?
    C2 C3 C4 C5 . . . . -0.5(4) ?
    C2 C3 C4 C6 . . . . -179.9(3) ?
    C1 N3 C5 C4 . . . . -0.7(4) ?
    Cd1 N3 C5 C4 . . . . 175.90(19) ?
    C1 N3 C5 C9 . . . . 178.3(2) ?
    Cd1 N3 C5 C9 . . . . -5.2(3) ?
    C3 C4 C5 N3 . . . . 0.7(4) ?
    C6 C4 C5 N3 . . . . -179.9(2) ?
    C3 C4 C5 C9 . . . . -178.3(2) ?
    C6 C4 C5 C9 . . . . 1.2(4) ?
    C3 C4 C6 C7 . . . . 179.8(3) ?
    C5 C4 C6 C7 . . . . 0.4(4) ?
    C4 C6 C7 C8 . . . . -2.2(4) ?
    C6 C7 C8 C10 . . . . -176.7(3) ?
    C6 C7 C8 C9 . . . . 2.3(4) ?
    C12 N4 C9 C8 . . . . 1.8(4) ?
    Cd1 N4 C9 C8 . . . . -174.59(18) ?
    C12 N4 C9 C5 . . . . -177.6(2) ?
    Cd1 N4 C9 C5 . . . . 6.0(3) ?
    C10 C8 C9 N4 . . . . -1.0(4) ?
    C7 C8 C9 N4 . . . . 179.8(2) ?
    C10 C8 C9 C5 . . . . 178.4(2) ?
    C7 C8 C9 C5 . . . . -0.7(4) ?
    N3 C5 C9 N4 . . . . -0.5(3) ?
    C4 C5 C9 N4 . . . . 178.5(2) ?
    N3 C5 C9 C8 . . . . -179.9(2) ?
    C4 C5 C9 C8 . . . . -1.0(4) ?
    C9 C8 C10 C11 . . . . -0.8(4) ?
    C7 C8 C10 C11 . . . . 178.3(3) ?
    C8 C10 C11 C12 . . . . 1.8(4) ?
    C9 N4 C12 C11 . . . . -0.8(4) ?
    Cd1 N4 C12 C11 . . . . 175.4(2) ?
    C10 C11 C12 N4 . . . . -1.0(4) ?
    C17 N5 C13 C14 . . . . -0.4(4) ?
    Cd1 N5 C13 C14 . . . . 173.9(2) ?
    N5 C13 C14 C15 . . . . 1.4(4) ?
    C13 C14 C15 C16 . . . . -0.7(4) ?
    C14 C15 C16 C17 . . . . -0.9(4) ?
    C14 C15 C16 C18 . . . . 179.7(3) ?
    C13 N5 C17 C16 . . . . -1.4(4) ?
    Cd1 N5 C17 C16 . . . . -176.21(19) ?
    C13 N5 C17 C21 . . . . 178.5(2) ?
    Cd1 N5 C17 C21 . . . . 3.7(3) ?
    C15 C16 C17 N5 . . . . 2.0(4) ?
    C18 C16 C17 N5 . . . . -178.5(2) ?
    C15 C16 C17 C21 . . . . -177.9(2) ?
    C18 C16 C17 C21 . . . . 1.6(4) ?
    C17 C16 C18 C19 . . . . -0.3(4) ?
    C15 C16 C18 C19 . . . . 179.2(3) ?
    C16 C18 C19 C20 . . . . -1.6(4) ?
    C18 C19 C20 C22 . . . . -178.1(3) ?
    C18 C19 C20 C21 . . . . 2.2(4) ?
    C24 N6 C21 C20 . . . . -0.4(4) ?
    Cd1 N6 C21 C20 . . . . 177.34(19) ?
    C24 N6 C21 C17 . . . . 179.7(2) ?
    Cd1 N6 C21 C17 . . . . -2.6(3) ?
    C22 C20 C21 N6 . . . . -0.5(4) ?
    C19 C20 C21 N6 . . . . 179.1(2) ?
    C22 C20 C21 C17 . . . . 179.4(2) ?
    C19 C20 C21 C17 . . . . -0.9(4) ?
    N5 C17 C21 N6 . . . . -0.9(4) ?
    C16 C17 C21 N6 . . . . 179.0(2) ?
    N5 C17 C21 C20 . . . . 179.1(2) ?
    C16 C17 C21 C20 . . . . -1.0(4) ?
    C21 C20 C22 C23 . . . . 0.4(4) ?
    C19 C20 C22 C23 . . . . -179.3(3) ?
    C20 C22 C23 C24 . . . . 0.6(4) ?
    C21 N6 C24 C23 . . . . 1.5(4) ?
    Cd1 N6 C24 C23 . . . . -176.2(2) ?
    C22 C23 C24 N6 . . . . -1.6(5) ?
