# Supplementary material for: [(Nitrato-κ2 O,O′)(nitrito-κ2 O,O′)(0.25/1.75)]bis­(1,10-phenanthroline-κ2 N,N′)cadmium(II)
Source: Acta Crystallogr Sect E Struct Rep Online. 2011 Jan 22;67(Pt 2):m250. doi: 10.1107/S1600536811002431 (PMC3051692; doi:10.1107/S1600536811002431)
Supplement: Supplementary file 2 [file e-67-0m250-Isup2.hkl]

# 
# h,k,l, Fc-squared, Fo-squared, sigma(Fo-squared) and status flag 
# 
data_I
_shelx_title '  P-1' 
_shelx_refln_list_code          4 
_shelx_F_calc_maximum      234.96 
_exptl_crystal_F_000       568.00 
_reflns_d_resolution_high  0.7700 
 
loop_ 
 _symmetry_equiv_pos_as_xyz 
 'x, y, z' 
 '-x, -y, -z' 
 
_cell_length_a     9.1470 
_cell_length_b    10.1866 
_cell_length_c    13.0057 
_cell_angle_alpha  76.953 
_cell_angle_beta   77.270 
_cell_angle_gamma  70.404 
 
_shelx_F_squared_multiplier     1.000 
 
loop_ 
 _refln_index_h 
 _refln_index_k 
 _refln_index_l 
 _refln_F_squared_calc 
 _refln_F_squared_meas 
 _refln_F_squared_sigma 
 _refln_observed_status 
   1   0   0    14413.27    13686.57    174.29 o 
   2   0   0       55.79       25.22      7.22 o 
   3   0   0     1299.08     1253.75     58.29 o 
   4   0   0     1738.98     1817.46     81.18 o 
   5   0   0     1369.02     1554.97     83.60 o 
   6   0   0       23.78       18.82      8.70 o 
   7   0   0      335.46      357.93     48.13 o 
   8   0   0      944.64      932.84     84.57 o 
   9   0   0     1368.88     1546.57    116.78 o 
  10   0   0      485.98      466.91     70.30 o 
 -10   1   0      125.48      155.39     40.68 o 
  -9   1   0      329.09      260.33     50.04 o 
  -8   1   0      825.56      776.00     77.44 o 
  -7   1   0      601.49      580.99     62.29 o 
  -6   1   0     2300.68     2357.83    114.66 o 
  -5   1   0     4689.34     4678.35    150.92 o 
  -4   1   0     1744.68     1657.83     77.48 o 
  -3   1   0     4537.88     4664.40    120.71 o 
  -2   1   0      451.34      553.01     23.48 o 
  -1   1   0      572.24      638.04     28.99 o 
   1   1   0       13.28       11.25      2.57 o 
   2   1   0       46.57       30.09      7.88 o 
   3   1   0     3961.84     3897.60    106.97 o 
   4   1   0     9497.71     9804.22    146.44 o 
   5   1   0     7210.15     7640.88    271.75 o 
   6   1   0      694.80      617.70     33.43 o 
   7   1   0     1579.87     1724.60    105.21 o 
   8   1   0      334.11      346.05     52.33 o 
   9   1   0       34.72       50.20     22.93 o 
  10   1   0       11.38        2.95     20.77 o 
  11   1   0       20.58       -0.97     20.33 o 
 -10   2   0      206.52      235.61     51.24 o 
  -9   2   0      748.17      665.90     77.30 o 
  -8   2   0     1073.76     1021.35     89.37 o 
  -7   2   0      366.81      324.54     46.63 o 
  -6   2   0      206.12      266.72     38.74 o 
  -5   2   0      615.66      588.63     39.05 o 
  -4   2   0       19.99        4.11      6.87 o 
  -3   2   0     4739.31     5120.61    213.81 o 
  -2   2   0    15806.83    16352.48    146.43 o 
  -1   2   0    48664.06    48067.93    323.31 o 
   0   2   0     1084.74      971.02     26.77 o 
   1   2   0     1737.74     1653.04     21.98 o 
   2   2   0    55204.69    52680.23    433.40 o 
   3   2   0     4830.67     4817.88     85.67 o 
   4   2   0     3148.35     3374.19    112.50 o 
   5   2   0       42.77       30.46      8.54 o 
   6   2   0       80.36       89.07     13.24 o 
   7   2   0       93.43       81.60     24.90 o 
   8   2   0      987.71      923.29     82.64 o 
   9   2   0      396.83      461.88     63.59 o 
  10   2   0      928.69     1045.34    102.33 o 
  11   2   0     1130.18     1109.47    112.53 o 
  -9   3   0       49.37       34.59     20.25 o 
  -8   3   0      160.11      156.24     34.82 o 
  -7   3   0     2251.57     2331.01    124.63 o 
  -6   3   0     2291.29     2457.34    118.77 o 
  -5   3   0     1800.47     1857.02     93.70 o 
  -4   3   0     3026.87     3055.84    103.33 o 
  -3   3   0       63.08       27.82      9.21 o 
  -2   3   0     1730.86     1561.28     43.52 o 
  -1   3   0    14800.56    15184.84    166.90 o 
   0   3   0     1923.97     1881.71     24.19 o 
   1   3   0       91.81       85.51      4.45 o 
   2   3   0    10527.99    10721.65    104.87 o 
   3   3   0     4609.12     4890.04     72.20 o 
   4   3   0     5560.06     5519.54     86.67 o 
   5   3   0     2816.19     2618.29    108.83 o 
   6   3   0     3287.51     3458.86     82.91 o 
   7   3   0     2557.91     2533.13    116.12 o 
   8   3   0      117.61      102.83     28.15 o 
   9   3   0       36.30       43.65     22.96 o 
  10   3   0       11.45       -9.84     20.16 o 
  11   3   0      249.91      277.81     58.23 o 
  -9   4   0      415.66      429.12     62.68 o 
  -8   4   0      107.14       80.83     28.25 o 
  -7   4   0      145.31      156.59     32.20 o 
  -6   4   0     1486.35     1375.21     88.04 o 
  -5   4   0      295.16      200.98     30.97 o 
  -4   4   0      197.18      202.70     18.20 o 
  -3   4   0     2136.40     2239.77     47.69 o 
  -2   4   0     4914.03     4905.43     65.07 o 
  -1   4   0     7543.24     7708.58     96.59 o 
   0   4   0     5864.40     5617.22     52.15 o 
   1   4   0     5940.45     5744.70     46.88 o 
   2   4   0       96.41       60.03      5.22 o 
   3   4   0     7270.92     7845.35     87.37 o 
   4   4   0     8226.99     8733.54    144.08 o 
   5   4   0       84.42       69.51     13.25 o 
   6   4   0        0.23        0.74      5.41 o 
   7   4   0      921.61      863.22     86.47 o 
   8   4   0      139.65      119.43     30.86 o 
   9   4   0     1051.41     1081.93     97.05 o 
  10   4   0     1011.76     1131.97    105.57 o 
  11   4   0      456.72      489.30     75.17 o 
  -8   5   0      586.51      403.37     56.52 o 
  -7   5   0      489.69      462.90     55.38 o 
  -6   5   0      611.54      650.70     59.90 o 
  -5   5   0     2855.54     2734.09     87.75 o 
  -4   5   0     1152.20     1245.25     45.38 o 
  -3   5   0     2864.41     2837.19     56.30 o 
  -2   5   0     7704.62     8258.81    109.27 o 
  -1   5   0       12.97       -1.50      3.77 o 
   0   5   0      152.26      121.74      7.38 o 
   1   5   0       30.23       25.04      5.13 o 
   2   5   0     3232.50     3298.26     46.18 o 
   3   5   0     3350.49     3356.17     51.51 o 
   4   5   0    10911.80    11222.71    136.91 o 
   5   5   0     1104.80     1135.56     37.97 o 
   6   5   0     2178.36     2151.11     99.76 o 
   7   5   0      994.62     1029.86     80.55 o 
   8   5   0     1134.19      998.16     86.06 o 
   9   5   0      715.21      852.79     85.37 o 
  10   5   0        2.32        3.71     13.37 o 
  11   5   0       36.45       33.24     22.94 o 
  -8   6   0     1228.70     1190.86    113.09 o 
  -7   6   0      774.05      748.27     53.74 o 
  -6   6   0      198.70      221.86     27.24 o 
  -5   6   0      230.83      167.79     22.07 o 
  -4   6   0      515.43      521.61     29.94 o 
  -3   6   0      565.38      581.02     25.65 o 
  -2   6   0      290.73      308.35     19.94 o 
  -1   6   0      713.79      709.06     21.93 o 
   0   6   0     1104.10     1039.73     52.77 o 
   1   6   0     7286.73     7450.01     76.24 o 
   2   6   0     6432.61     6602.99     67.84 o 
   3   6   0     2355.25     2419.66     44.51 o 
   4   6   0      993.31     1064.79     29.65 o 
   5   6   0      248.74      280.23     22.93 o 
   6   6   0      336.19      354.87     41.13 o 
   7   6   0      107.74       58.84     20.76 o 
   8   6   0     1098.74     1016.76     87.21 o 
   9   6   0     1395.82     1291.69    105.71 o 
  10   6   0      368.84      357.42     58.62 o 
  11   6   0      494.79      582.96     80.52 o 
  -7   7   0       76.58       57.23     30.28 o 
  -6   7   0      797.50      769.21     84.91 o 
  -5   7   0      598.09      628.90     42.21 o 
  -4   7   0     2541.53     2398.67     75.70 o 
  -3   7   0     4371.42     4280.77     81.77 o 
  -2   7   0     1113.46     1143.25     29.75 o 
  -1   7   0      943.66      910.09     20.09 o 
   0   7   0      436.32      403.31     16.99 o 
   1   7   0      658.25      668.00     21.19 o 
   2   7   0      114.47       95.85      8.39 o 
   3   7   0      887.15      862.48     25.22 o 
   4   7   0      821.96      826.24     34.53 o 
   5   7   0     2449.27     2510.53     55.38 o 
   6   7   0     5227.96     5250.77    107.17 o 
   7   7   0      948.65      904.26     77.35 o 
   8   7   0      867.98     1035.71     88.86 o 
   9   7   0        6.28       -7.72     13.15 o 
  10   7   0      113.05      120.24     35.59 o 
  -6   8   0      210.72      238.96     50.48 o 
  -5   8   0        3.10       -7.14     17.01 o 
  -4   8   0       13.87       24.92     13.24 o 
  -3   8   0      226.94      170.08     18.31 o 
  -2   8   0      455.32      397.34     22.64 o 
  -1   8   0     1178.59     1162.15     52.91 o 
   0   8   0     2415.19     2412.18     68.88 o 
   1   8   0      903.71      898.58     32.96 o 
   2   8   0      583.72      554.01     23.61 o 
   3   8   0     1693.48     1661.73     36.65 o 
   4   8   0      743.19      752.55     28.14 o 
   5   8   0      230.01      251.83     17.59 o 
   6   8   0     1110.10     1064.89     61.13 o 
   7   8   0      212.90      224.53     69.69 o 
   8   8   0      447.91      404.32     56.33 o 
   9   8   0      474.07      559.26     70.52 o 
  10   8   0      784.28      670.08     81.81 o 
  -5   9   0      786.63      777.91     89.02 o 
  -4   9   0     1379.90     1617.33    122.74 o 
  -3   9   0      357.98      413.71     40.75 o 
  -2   9   0     1497.78     1548.53     74.55 o 
  -1   9   0     1031.11     1065.98     72.64 o 
   0   9   0       81.19       74.52     11.79 o 
   1   9   0       48.85       63.07     10.63 o 
   2   9   0        0.91        2.41      4.69 o 
   3   9   0     1008.39     1031.28     48.64 o 
   4   9   0      680.96      702.23     32.99 o 
   5   9   0     1085.50     1070.68     41.55 o 
   6   9   0      279.59      355.48     25.99 o 
   7   9   0     1577.18     1628.88     59.64 o 
   8   9   0     1094.63     1077.24     60.35 o 
   9   9   0      121.19      120.29     31.88 o 
  10   9   0       90.25       98.04     34.32 o 
  -4  10   0       30.73       26.05     23.13 o 
  -3  10   0        0.42        7.07     12.36 o 
  -2  10   0      273.45      285.78     34.08 o 
  -1  10   0     1382.73     1380.48     82.32 o 
   0  10   0      925.48     1015.78     57.21 o 
   1  10   0      960.27     1006.79     54.64 o 
   2  10   0     1489.41     1568.32     65.73 o 
   3  10   0      182.79      206.28     23.24 o 
   4  10   0      156.55      219.87     27.00 o 
   5  10   0      162.44      165.18     17.14 o 
   6  10   0       12.10       10.29      8.32 o 
   7  10   0      248.12      241.33     31.16 o 
   8  10   0     1568.56     1382.29    104.54 o 
   9  10   0      252.17      183.57     40.99 o 
  -2  11   0      473.11      479.67     68.04 o 
  -1  11   0       21.60       10.75      9.36 o 
   0  11   0      281.32      272.29     31.39 o 
   1  11   0      202.23      192.06     25.51 o 
   2  11   0       13.37       32.56     18.09 o 
   3  11   0      179.97      226.90     44.65 o 
   4  11   0      288.64      401.88     59.87 o 
   5  11   0      871.27      859.50     88.30 o 
   6  11   0      650.59      660.68    104.46 o 
   7  11   0      443.37      507.93     45.74 o 
   8  11   0        2.00       19.35     11.48 o 
   0  12   0      398.81      323.22     56.96 o 
   1  12   0      784.86      762.10     86.09 o 
   2  12   0      712.06      651.35     79.23 o 
   3  12   0      701.33      858.15     89.80 o 
   4  12   0      426.16      440.60     65.30 o 
   5  12   0        5.45        3.32      9.99 o 
   6  12   0        7.68        0.22     17.39 o 
   7  12   0       84.84       58.55     27.93 o 
  -6 -12   1      598.40      575.24     75.57 o 
  -5 -12   1      411.49      323.46     56.45 o 
  -4 -12   1      207.74      223.34     45.74 o 
  -3 -12   1      304.29      338.20     54.65 o 
  -2 -12   1       19.26       18.11     20.88 o 
  -1 -12   1       85.27      121.02     34.14 o 
  -8 -11   1      407.09      340.01     54.76 o 
  -7 -11   1       73.36       70.45     18.75 o 
  -6 -11   1        9.84        8.13     13.46 o 
  -5 -11   1      155.49      159.64     37.10 o 
  -4 -11   1        1.99        1.78     14.22 o 
  -3 -11   1      491.99      517.25     65.92 o 
  -2 -11   1      785.63      843.30     63.67 o 
  -1 -11   1      498.99      499.30     66.54 o 
   0 -11   1      370.62      352.64     36.52 o 
   1 -11   1      465.88      495.84     44.70 o 
   2 -11   1      262.27      235.32     45.31 o 
  -9 -10   1      317.23      223.95     47.19 o 
  -8 -10   1      780.36      699.35     77.33 o 
  -7 -10   1      118.06      136.21     23.27 o 
  -6 -10   1     1014.07     1042.56     47.59 o 
  -5 -10   1      743.16      803.85     39.41 o 
  -4 -10   1     1460.05     1491.58     51.67 o 
  -3 -10   1      631.21      643.20     43.04 o 
  -2 -10   1       42.11       48.03     12.56 o 
  -1 -10   1        0.17        0.53     19.52 o 
   0 -10   1      141.38      154.65     22.64 o 
   1 -10   1      557.01      535.34     53.60 o 
   2 -10   1      275.35      281.38     33.19 o 
   3 -10   1      555.03      552.54     48.93 o 
   4 -10   1      547.35      412.48     62.82 o 
 -10  -9   1      561.26      513.82     72.51 o 
  -9  -9   1      253.88      362.07     57.64 o 
  -8  -9   1        9.12        9.22      7.47 o 
  -7  -9   1      537.43      460.37     48.33 o 
  -6  -9   1        0.10        1.47      5.32 o 
  -5  -9   1       56.99       48.96      9.66 o 
  -4  -9   1      191.32      183.44     15.33 o 
  -3  -9   1      858.99      866.98     33.58 o 
  -2  -9   1      639.63      668.73     30.47 o 
  -1  -9   1     1109.12     1049.87     47.81 o 
   0  -9   1     1082.84     1060.55     82.41 o 
   1  -9   1     1056.05     1145.74    101.27 o 
   2  -9   1      472.48      437.48     39.63 o 
   3  -9   1      115.61      110.36     23.78 o 
   4  -9   1       22.70       36.92     14.66 o 
 -10  -8   1        0.09        3.26      5.89 o 
  -9  -8   1       28.86        7.76      8.89 o 
  -8  -8   1       78.22       85.92     29.94 o 
  -7  -8   1     1901.18     1798.43    112.04 o 
  -6  -8   1     3202.37     3256.55     81.77 o 
  -5  -8   1     1006.86     1101.18     43.90 o 
  -4  -8   1     1489.33     1466.89     58.07 o 
  -3  -8   1      336.12      328.91     17.23 o 
  -2  -8   1      747.57      800.42     29.41 o 
  -1  -8   1       50.33       48.67      6.63 o 
   0  -8   1        4.50        1.59      2.68 o 
   1  -8   1      247.94      268.03     15.78 o 
   2  -8   1     1265.42     1119.45     40.56 o 
   3  -8   1     1434.13     1464.48    112.52 o 
   4  -8   1      481.45      537.60     60.03 o 
   5  -8   1      654.73      775.18     58.91 o 
   6  -8   1      389.57      377.16     61.22 o 
 -10  -7   1      320.35      286.48     55.21 o 
  -9  -7   1      615.12      576.08     71.87 o 
  -8  -7   1      509.07      567.37     68.05 o 
  -7  -7   1       72.50       66.43     23.29 o 
  -6  -7   1      298.16      260.59     29.25 o 
  -5  -7   1      120.06       92.15     10.82 o 
  -4  -7   1     1077.76     1075.21     32.08 o 
  -3  -7   1     1393.58     1413.21     34.53 o 
  -2  -7   1     2168.84     2216.42     44.12 o 
  -1  -7   1     1872.60     1930.58     41.15 o 
   0  -7   1     2108.45     2003.44     41.80 o 
   1  -7   1     2380.97     2425.24     51.73 o 
   2  -7   1      861.72      839.73     29.75 o 
   3  -7   1      245.98      258.23     21.41 o 
   4  -7   1      125.39      116.66     15.69 o 
   5  -7   1       28.88       22.20      8.06 o 
   6  -7   1      137.29      111.62     33.99 o 
   7  -7   1      361.67      398.22     65.58 o 
 -10  -6   1        8.33       19.00     18.26 o 
  -9  -6   1      158.53      154.10     39.10 o 
  -8  -6   1      338.77      295.02     48.85 o 
  -7  -6   1     1494.74     1417.18     98.63 o 
  -6  -6   1      648.84      657.10     61.81 o 
  -5  -6   1     3468.54     3407.72     70.49 o 
  -4  -6   1     3321.73     3345.50     56.16 o 
  -3  -6   1     1662.21     1685.93     39.28 o 
  -2  -6   1      656.82      652.31     20.75 o 
  -1  -6   1       32.62       32.04      7.90 o 
   0  -6   1       71.18       70.72      7.49 o 
   1  -6   1      406.52      382.74     17.69 o 
   2  -6   1      412.35      384.65     25.05 o 
   3  -6   1      738.30      841.93     31.84 o 
   4  -6   1     1201.79     1231.81     46.95 o 
   5  -6   1     1691.34     1788.05     61.34 o 
   6  -6   1      677.38      703.87     48.47 o 
   7  -6   1      409.32      349.71     37.23 o 
   8  -6   1      109.29       96.27     35.32 o 
 -10  -5   1      466.85      417.56     63.72 o 
  -9  -5   1      249.18      270.69     50.57 o 
  -8  -5   1      681.15      780.91     77.82 o 
  -7  -5   1      404.70      348.65     47.89 o 
  -6  -5   1       59.35       61.30     14.08 o 
  -5  -5   1      642.01      669.03     34.63 o 
  -4  -5   1     1616.97     1712.49     49.66 o 
  -3  -5   1      229.64      206.34     11.98 o 
  -2  -5   1     7789.36     7828.97     75.75 o 
  -1  -5   1     6414.32     6366.00     58.08 o 
   0  -5   1     7587.04     7775.70     73.48 o 
   1  -5   1     1822.65     1873.26     37.78 o 
   2  -5   1     1463.56     1472.38     45.91 o 
   3  -5   1     1200.91     1259.51     45.89 o 
   4  -5   1      178.16      173.08     17.08 o 
   5  -5   1       10.69        9.32      5.94 o 
   6  -5   1      169.43      179.37     24.89 o 
   7  -5   1      619.94      611.08     64.80 o 
   8  -5   1      345.22      327.56     51.18 o 
 -11  -4   1      201.78      185.95     47.00 o 
 -10  -4   1        2.79       11.93     19.90 o 
  -9  -4   1       57.75       37.76     19.57 o 
  -8  -4   1      718.46      697.15     72.62 o 
  -7  -4   1     1685.54     1689.52    105.66 o 
  -6  -4   1     1035.05      981.64     45.00 o 
  -5  -4   1     1719.70     1745.78     65.83 o 
  -4  -4   1      205.40      210.35     16.87 o 
  -3  -4   1     7284.75     7507.79    104.30 o 
  -2  -4   1     2660.52     2701.69     39.01 o 
  -1  -4   1      883.79      894.30     18.24 o 
   0  -4   1       17.23       21.34      4.67 o 
   1  -4   1      850.15      837.01     29.66 o 
   2  -4   1      676.23      647.29     28.29 o 
   3  -4   1      577.02      572.52     28.82 o 
   4  -4   1     1067.64     1001.12     40.77 o 
   5  -4   1     1453.52     1464.71     64.19 o 
   6  -4   1     1281.46     1312.32     88.13 o 
   7  -4   1      707.63      691.81     69.20 o 
   8  -4   1      204.13      198.22     41.19 o 
   9  -4   1       66.36       22.02     18.48 o 
 -11  -3   1      319.33      396.03     66.15 o 
 -10  -3   1      837.86      862.90     93.48 o 
  -9  -3   1     1356.57     1411.08    111.10 o 
  -8  -3   1      901.01     1016.97     87.68 o 
  -7  -3   1       56.94       58.58     20.37 o 
  -6  -3   1      238.46      232.77     21.55 o 
  -5  -3   1       89.42       98.33     21.74 o 
  -4  -3   1      229.84      231.66     25.21 o 
  -3  -3   1    12163.50    12724.33    133.88 o 
  -2  -3   1     9284.45     9194.88     86.52 o 
  -1  -3   1     1441.16     1424.39     21.24 o 
   0  -3   1     6391.52     6074.47     53.32 o 
   1  -3   1    13014.17    12803.19    123.13 o 
   2  -3   1    11076.24    11635.70    125.87 o 
   3  -3   1      430.83      440.43     30.25 o 
   4  -3   1      540.90      536.93     28.72 o 
   5  -3   1       47.70       26.80      9.74 o 
   6  -3   1      629.60      679.89     62.98 o 
   7  -3   1      317.97      294.71     45.04 o 
   8  -3   1      190.51      209.26     41.04 o 
   9  -3   1      663.56      572.05     72.28 o 
 -11  -2   1        8.48      -15.21     25.65 o 
 -10  -2   1       10.33       26.62     23.45 o 
  -9  -2   1       14.14       11.43     13.28 o 
  -8  -2   1      230.31      167.89     36.91 o 
  -7  -2   1      542.56      554.99     59.72 o 
  -6  -2   1     1982.69     1945.90     87.64 o 
  -5  -2   1     2936.76     2793.77    114.60 o 
  -4  -2   1     6674.95     6856.23    169.84 o 
  -3  -2   1     3411.43     3087.96     97.41 o 
  -2  -2   1     3489.69     3723.33     67.14 o 
  -1  -2   1     3116.88     3036.91     32.38 o 
   0  -2   1       52.32       62.53      4.04 o 
   1  -2   1      860.75      884.96     22.97 o 
   2  -2   1      469.69      431.15     34.07 o 
   3  -2   1     2490.11     2532.91     96.34 o 
   4  -2   1     2923.92     2886.56     78.64 o 
   5  -2   1     3010.33     3105.51     75.46 o 
   6  -2   1     1426.68     1446.59     91.12 o 
   7  -2   1      352.04      391.09     51.69 o 
   8  -2   1      349.95      341.09     52.11 o 
   9  -2   1        4.64       16.64     20.20 o 
  10  -2   1       24.96       20.93     19.98 o 
 -10  -1   1      809.68      771.64     88.32 o 
  -9  -1   1      480.31      523.86     68.40 o 
  -8  -1   1     1206.61     1246.50     97.09 o 
  -7  -1   1     1748.73     1652.97    104.10 o 
  -6  -1   1      496.52      503.80     31.00 o 
  -5  -1   1      257.97      333.28     38.63 o 
  -4  -1   1        0.93       -5.38      7.66 o 
  -3  -1   1     1506.54     1335.29     61.44 o 
  -2  -1   1     1077.63     1083.45     46.38 o 
  -1  -1   1    15046.96    14558.22    197.40 o 
   0  -1   1    24478.22    23443.30    276.41 o 
   1  -1   1    10357.19     9867.25    153.78 o 
   2  -1   1      340.63      302.64     26.03 o 
   3  -1   1     4495.28     4550.87    125.13 o 
   4  -1   1     1650.09     1756.02     58.75 o 
   5  -1   1      143.00      128.70     25.42 o 
   6  -1   1       22.47       38.93     15.49 o 
   7  -1   1       53.48       51.85     19.44 o 
   8  -1   1     1185.07     1225.85     97.56 o 
   9  -1   1     1827.29     1922.58    131.45 o 
  10  -1   1      451.28      428.29     66.69 o 
 -10   0   1       47.51       62.39     27.85 o 
  -9   0   1      214.98      221.66     45.65 o 
  -8   0   1      355.60      307.88     48.30 o 
  -7   0   1      805.14      843.78     73.43 o 
  -6   0   1     1265.99     1206.10    114.53 o 
  -5   0   1     3095.18     3067.70    119.23 o 
  -4   0   1     5887.49     3638.82   2206.21 o 
  -3   0   1     1202.42     1123.44     55.43 o 
  -2   0   1     4616.26     4521.23    101.20 o 
  -1   0   1      403.40      419.51     21.63 o 
   1   0   1      230.88      180.78     13.12 o 
   2   0   1     4910.51     4862.10    103.31 o 
   3   0   1       65.63       55.35      8.63 o 
   4   0   1     7267.57     7568.86    179.41 o 
   5   0   1     5153.72     5496.22    164.79 o 
   6   0   1     1099.31     1100.80     56.06 o 
   7   0   1      780.30      731.31     68.65 o 
   8   0   1      541.88      479.46     61.62 o 
   9   0   1        7.78      -30.39     20.57 o 
  10   0   1       68.43       96.98     35.25 o 
  11   0   1      143.17      224.21     52.53 o 
 -10   1   1      264.60      240.79     50.81 o 
  -9   1   1      941.61      920.48     90.27 o 
  -8   1   1     1763.51     1859.12    119.44 o 
  -7   1   1      326.74      331.91     46.78 o 
  -6   1   1      266.88      245.80     36.83 o 
  -5   1   1     1977.79     2107.85     98.34 o 
  -4   1   1      135.33       75.50     39.79 o 
  -3   1   1     3280.86     3301.87     70.61 o 
  -2   1   1      696.94      714.82     29.78 o 
  -1   1   1     8419.65     8356.81     86.69 o 
   0   1   1     6636.82     6676.25    105.59 o 
   1   1   1     9737.15     9713.87    139.23 o 
   2   1   1     1399.28     1491.36     30.98 o 
   3   1   1      255.29      221.01     13.51 o 
   4   1   1      269.84      264.92     17.34 o 
   5   1   1     1738.05     1906.93     53.13 o 
   6   1   1       63.36       79.62     12.20 o 
   7   1   1      777.63      771.29     70.72 o 
   8   1   1     1315.66     1326.01    100.75 o 
   9   1   1      595.42      620.51     73.48 o 
  10   1   1     1187.20     1388.91    118.89 o 
  11   1   1     1517.67     1590.74    135.89 o 
 -10   2   1       32.43       44.10     23.91 o 
  -9   2   1       66.84        9.24     17.57 o 
  -8   2   1      719.42      818.56     79.10 o 
  -7   2   1     1611.17     1574.62    101.76 o 
  -6   2   1     2696.74     2702.51    123.06 o 
  -5   2   1     2526.97     2639.59     83.08 o 
  -4   2   1     2822.20     2794.58    176.76 o 
  -3   2   1     1162.70     1116.20     42.20 o 
  -2   2   1     2808.92     2711.20     57.23 o 
  -1   2   1    14310.49    14437.00     98.65 o 
   0   2   1     8589.24     8262.97    102.50 o 
   1   2   1     6479.01     6432.77     75.22 o 
   2   2   1     1375.03     1415.57     36.91 o 
   3   2   1     8510.25     8313.72     92.92 o 
   4   2   1     9053.00     8975.78    134.05 o 
   5   2   1      414.96      320.62     42.24 o 
   6   2   1     1772.87     1759.96     69.37 o 
   7   2   1     2315.13     2364.83    156.83 o 
   8   2   1      596.94      617.53     68.76 o 
   9   2   1       15.99       11.41     13.54 o 
  10   2   1       31.46       52.95     24.79 o 
  11   2   1       30.32       18.25     15.93 o 
  -9   3   1      683.25      569.14     71.37 o 
  -8   3   1      272.80      310.23     49.92 o 
  -7   3   1      470.77      551.40     60.01 o 
  -6   3   1     1780.18     1735.99     98.20 o 
  -5   3   1      127.89      128.81     24.67 o 
  -4   3   1       46.33       36.05      8.91 o 
  -3   3   1      366.81      422.13     26.31 o 
  -2   3   1     6625.51     6678.36     89.89 o 
  -1   3   1     6483.33     6251.97     60.65 o 
   0   3   1      316.27      385.72     12.78 o 
   1   3   1      607.43      637.64     11.78 o 
   2   3   1       25.88       55.20      5.99 o 
   3   3   1    19442.64    19349.01    171.75 o 
   4   3   1     3564.96     3955.26     71.02 o 
   5   3   1      385.61      389.95     36.77 o 
   6   3   1     1103.48     1207.37     58.14 o 
   7   3   1      402.03      349.50     62.04 o 
   8   3   1      791.64      864.62     79.91 o 
   9   3   1     1550.92     1747.78    121.94 o 
  10   3   1     1191.21     1179.71    107.61 o 
  11   3   1      338.36      326.92     62.11 o 
  -9   4   1       11.89      -15.49     16.93 o 
  -8   4   1      210.45      210.37     40.98 o 
  -7   4   1      126.10      145.74     32.33 o 
  -6   4   1      870.75      779.56     65.38 o 
  -5   4   1     2917.52     2931.97    116.40 o 
  -4   4   1     3222.56     3280.79     87.63 o 
  -3   4   1     2929.62     3070.74    121.17 o 
  -2   4   1    13947.20    14255.71    124.71 o 
  -1   4   1     2666.15     2582.91     36.98 o 
   0   4   1      315.53      360.31     14.37 o 
   1   4   1       10.17        8.14      1.44 o 
   2   4   1        5.87        1.90      1.66 o 
   3   4   1     3410.77     3499.42     60.12 o 
   4   4   1      785.13      697.82     29.17 o 
   5   4   1     3356.72     3323.89     87.60 o 
   6   4   1     3385.08     3170.55     88.48 o 
   7   4   1     1117.67     1008.66     53.54 o 
   8   4   1      282.52      325.38     48.25 o 
   9   4   1      746.90      768.62     80.15 o 
  10   4   1      408.63      397.11     62.43 o 
  11   4   1       75.50       82.65     30.74 o 
  -8   5   1      416.41      355.69     52.25 o 
  -7   5   1      954.07      817.89     73.16 o 
  -6   5   1      107.14      126.84     26.28 o 
  -5   5   1      148.92      124.35     24.32 o 
  -4   5   1        4.55       -0.35      6.46 o 
  -3   5   1     1284.16     1272.34     36.64 o 
  -2   5   1        1.93        3.10      3.13 o 
  -1   5   1      300.34      349.66     12.77 o 
   0   5   1     2934.50     2889.84     52.58 o 
   1   5   1     3354.47     3208.73     31.06 o 
   2   5   1     7739.88     7736.66     62.98 o 
   3   5   1      391.50      382.99     17.06 o 
   4   5   1      993.53     1144.40     38.33 o 
   5   5   1      283.77      279.42     20.70 o 
   6   5   1        0.15       -1.62      4.98 o 
   7   5   1      790.02      701.77     43.88 o 
   8   5   1     2390.34     2084.44    123.55 o 
   9   5   1      920.09     1018.02     92.73 o 
  10   5   1      672.58      706.20     83.06 o 
  11   5   1      876.01      967.21    102.65 o 
  -8   6   1      134.76      143.08     43.51 o 
  -7   6   1       75.01       64.01     17.92 o 
  -6   6   1      432.15      457.15     44.96 o 
  -5   6   1      527.79      520.56     38.05 o 
  -4   6   1     1911.07     1979.15     67.54 o 
  -3   6   1     7219.55     7165.24     94.73 o 
  -2   6   1     2744.68     2670.04     47.49 o 
  -1   6   1      421.52      459.03     24.63 o 
   0   6   1      583.61      578.98     22.57 o 
   1   6   1        0.25        3.95      2.57 o 
   2   6   1       36.40       45.99      5.00 o 
   3   6   1      377.69      306.81     15.37 o 
   4   6   1      804.45      808.65     24.48 o 
   5   6   1     2193.46     2210.34     54.18 o 
   6   6   1      847.24      838.05     48.50 o 
   7   6   1     1322.90     1351.84     92.34 o 
   8   6   1     1837.70     1505.52    163.14 o 
   9   6   1      761.12      664.84     75.15 o 
  10   6   1       10.99        1.32     14.43 o 
  11   6   1        0.82      -35.43     23.62 o 
  -7   7   1      776.75      678.61     87.62 o 
  -6   7   1      354.80      367.60     61.72 o 
  -5   7   1       21.64       32.70     19.58 o 
  -4   7   1      386.45      307.68     47.46 o 
  -3   7   1      387.43      336.50     20.83 o 
  -2   7   1        5.19        5.62      4.81 o 
  -1   7   1     1597.82     1632.12     50.43 o 
   0   7   1     1206.04     1207.03     39.36 o 
   1   7   1     2139.24     2097.88     48.03 o 
   2   7   1     3754.34     3674.10     48.14 o 
   3   7   1      675.76      631.62     19.94 o 
   4   7   1      563.31      527.30     20.18 o 
   5   7   1      237.20      224.62     15.57 o 
   6   7   1      487.65      437.64     35.78 o 
   7   7   1      383.00      345.18     41.56 o 
   8   7   1      356.49      369.85     33.92 o 
   9   7   1      666.97      707.16     78.03 o 
  10   7   1     1174.48     1112.77    104.33 o 
  11   7   1      364.11      339.23     62.23 o 
  -6   8   1      282.19      177.13     45.12 o 
  -5   8   1     1367.94     1366.19    116.33 o 
  -4   8   1     1967.33     2172.31    139.21 o 
  -3   8   1      378.61      388.54     55.70 o 
  -2   8   1      306.93      288.00     24.22 o 
  -1   8   1      918.91      872.83     39.05 o 
   0   8   1      313.28      307.91     22.40 o 
   1   8   1      874.77      821.55     29.35 o 
   2   8   1        0.26        2.06      2.84 o 
   3   8   1      545.17      550.69     29.63 o 
   4   8   1      406.86      402.79     21.90 o 
   5   8   1      509.16      549.17     27.72 o 
   6   8   1      842.71      902.91     39.10 o 
   7   8   1     2849.20     2720.13     98.69 o 
   8   8   1      648.29      677.35     70.34 o 
   9   8   1      105.49       87.06     30.14 o 
  10   8   1       47.35       45.17     25.48 o 
  11   8   1       17.18        0.82     12.38 o 
  -5   9   1      258.98      216.60     48.05 o 
  -4   9   1     1020.81      936.57     96.05 o 
  -3   9   1       87.41       71.08     26.49 o 
  -2   9   1      768.25      811.76     74.28 o 
  -1   9   1      862.02      822.51     39.96 o 
   0   9   1     2076.40     2098.80     76.45 o 
   1   9   1     1470.88     1426.51     45.87 o 
   2   9   1      403.79      425.27     30.04 o 
   3   9   1      297.43      294.26     17.80 o 
   4   9   1      724.66      745.57     30.54 o 
   5   9   1      228.46      230.32     18.30 o 
   6   9   1       39.43       25.04     14.38 o 
   7   9   1      456.03      469.16     30.52 o 
   8   9   1      606.13      558.70     48.06 o 
   9   9   1      474.17      432.96     61.54 o 
  10   9   1      267.48      349.85     60.34 o 
  -4  10   1       71.43      106.44     38.80 o 
  -3  10   1      365.13      500.78     71.83 o 
  -2  10   1      406.05      452.68     66.16 o 
  -1  10   1      348.85      386.52     36.97 o 
   0  10   1      392.32      346.92     33.04 o 
   1  10   1       65.46       67.53     22.35 o 
   2  10   1       35.41       42.27     11.60 o 
   3  10   1        6.82        5.94      5.33 o 
   4  10   1      534.37      572.38     27.12 o 
   5  10   1      772.96      802.93     34.31 o 
   6  10   1     1527.17     1538.40     51.42 o 
   7  10   1      423.75      484.33     42.78 o 
   8  10   1      127.25      174.16     28.39 o 
   9  10   1      376.46      247.78     47.61 o 
  -2  11   1       11.10       14.02     20.54 o 
  -1  11   1      290.46      255.28     51.24 o 
   0  11   1      409.67      425.44     64.48 o 
   1  11   1      517.36      636.52     75.74 o 
   2  11   1     1138.10     1228.66    104.78 o 
   3  11   1     1031.42     1050.90     96.42 o 
   4  11   1      141.46      196.62     42.17 o 
   5  11   1       20.39       57.21     26.37 o 
   6  11   1      117.91      122.46     21.32 o 
   7  11   1        0.62       -3.91      6.08 o 
   8  11   1       19.83       15.76     25.13 o 
   9  11   1      344.92      350.24     56.86 o 
  -1  12   1      441.16      331.59     60.73 o 
   0  12   1       20.75       17.56     17.26 o 
   1  12   1       27.69       19.64     17.53 o 
   2  12   1        1.69      -12.34     18.28 o 
   3  12   1      223.64      162.07     41.94 o 
   4  12   1      371.82      449.97     66.87 o 
   5  12   1      384.33      425.51     65.17 o 
   6  12   1      760.07      767.02     89.82 o 
   7  12   1      414.69      502.94     74.26 o 
   3  13   1      374.45      472.20     72.20 o 
   4  13   1      347.43      373.55     61.79 o 
  -5 -12   2       45.85       34.83     18.11 o 
  -4 -12   2       67.65       75.56     28.48 o 
  -3 -12   2      395.11      416.53     61.97 o 
  -2 -12   2     1110.03     1115.23     98.09 o 
  -7 -11   2      655.88      636.86     71.51 o 
  -6 -11   2      486.29      504.69     85.72 o 
  -5 -11   2      348.69      354.93     54.79 o 
  -4 -11   2       42.10       65.00     26.55 o 
  -3 -11   2      222.33      217.30     27.38 o 
  -2 -11   2      121.71      133.53     21.96 o 
  -1 -11   2      135.76      113.06     21.65 o 
   0 -11   2       73.42       46.09     19.78 o 
   1 -11   2      126.18      146.28     31.57 o 
   2 -11   2      532.48      504.28     66.42 o 
  -8 -10   2       87.84       75.66     28.40 o 
  -7 -10   2      190.74      195.33     28.08 o 
  -6 -10   2       22.50       24.19      9.05 o 
  -5 -10   2       48.10       42.81     10.62 o 
  -4 -10   2      415.64      471.03     30.52 o 
  -3 -10   2      802.77      934.14     54.01 o 
  -2 -10   2     1073.93     1170.31     60.85 o 
  -1 -10   2      933.69      975.89     56.17 o 
   0 -10   2      642.50      586.45     44.53 o 
   1 -10   2      357.59      328.98     34.85 o 
   2 -10   2      302.89      283.54     36.07 o 
   3 -10   2       42.70       30.30     19.33 o 
  -9  -9   2      356.62      302.47     55.50 o 
  -8  -9   2      171.57      169.32     25.10 o 
  -7  -9   2      360.31      344.25     34.78 o 
  -6  -9   2      433.53      441.71     33.20 o 
  -5  -9   2      465.20      474.84     30.97 o 
  -4  -9   2      853.85      873.66     34.91 o 
  -3  -9   2      808.77      794.61     34.25 o 
  -2  -9   2        1.69        3.31      4.90 o 
  -1  -9   2        0.16       -3.61      3.64 o 
   0  -9   2      145.17      127.70     16.41 o 
   1  -9   2      518.93      588.38     43.54 o 
   2  -9   2      586.75      617.03     46.47 o 
   3  -9   2      517.32      502.12     43.87 o 
   4  -9   2      476.23      470.98     66.04 o 
   5  -9   2      712.97      708.76     86.81 o 
 -10  -8   2      328.67      235.16     49.51 o 
  -9  -8   2      240.45      237.28     49.15 o 
  -8  -8   2      416.46      345.33     54.81 o 
  -7  -8   2        7.21       11.87     12.06 o 
  -6  -8   2        1.90       -9.84      8.08 o 
  -5  -8   2      209.71      171.18     23.64 o 
  -4  -8   2      527.03      509.19     25.59 o 
  -3  -8   2     1335.98     1305.08     36.29 o 
  -2  -8   2     1538.43     1567.86     43.78 o 
  -1  -8   2      906.14      885.64     31.05 o 
   0  -8   2     1652.29     1598.81     57.94 o 
   1  -8   2     1733.62     1695.00     58.03 o 
   2  -8   2      579.99      571.01     38.77 o 
   3  -8   2       45.64       39.79     10.89 o 
   4  -8   2       24.66       14.23      9.33 o 
   5  -8   2      113.29      106.15     21.31 o 
   6  -8   2       69.82       86.58     30.45 o 
 -10  -7   2       40.16       14.08     16.91 o 
  -9  -7   2        1.33      -33.04     22.03 o 
  -8  -7   2      104.72       87.37     28.11 o 
  -7  -7   2     1099.93     1086.17     88.45 o 
  -6  -7   2      832.20      814.19     71.52 o 
  -5  -7   2     1109.96     1089.56     42.42 o 
  -4  -7   2      698.49      727.47     27.46 o 
  -3  -7   2      418.20      401.72     19.21 o 
  -2  -7   2      133.83      141.15     15.90 o 
  -1  -7   2       62.67       61.24      8.06 o 
   0  -7   2        0.14        5.80      2.91 o 
   1  -7   2      233.55      233.41     15.64 o 
   2  -7   2     1508.38     1508.62     46.99 o 
   3  -7   2      952.96      944.65     53.57 o 
   4  -7   2     1108.39     1081.75     45.89 o 
   5  -7   2      834.81      846.20     49.97 o 
   6  -7   2      462.47      493.30     47.22 o 
 -10  -6   2      287.50      258.15     50.91 o 
  -9  -6   2      353.92      296.99     51.20 o 
  -8  -6   2      625.21      577.34     68.33 o 
  -7  -6   2      222.70      210.74     38.24 o 
  -6  -6   2       30.06       11.25     12.07 o 
  -5  -6   2      221.81      198.51     19.91 o 
  -4  -6   2      786.52      760.41     27.97 o 
  -3  -6   2     2342.66     2397.39     49.83 o 
  -2  -6   2     1924.50     1896.60     38.18 o 
  -1  -6   2     2960.11     2949.06     50.38 o 
   0  -6   2     2409.82     2338.47     41.74 o 
   1  -6   2     1741.08     1707.53     45.20 o 
   2  -6   2      746.06      765.34     40.35 o 
   3  -6   2      165.07      178.62     22.14 o 
   4  -6   2       51.92       50.74     10.14 o 
   5  -6   2       13.82       10.34      6.66 o 
   6  -6   2      300.06      260.40     27.53 o 
   7  -6   2      512.32      506.29     44.03 o 
 -10  -5   2        0.73       -3.29     15.91 o 
  -9  -5   2        2.41       -0.87      7.95 o 
  -8  -5   2      574.37      665.25     73.22 o 
  -7  -5   2      510.15      542.85     61.52 o 
  -6  -5   2      948.54      956.88     75.26 o 
  -5  -5   2     1154.43     1108.91     45.95 o 
  -4  -5   2     1699.92     1763.14     51.91 o 
  -3  -5   2     1244.23     1265.35     31.48 o 
  -2  -5   2      449.35      444.67     17.19 o 
  -1  -5   2      157.51      146.86      8.56 o 
   0  -5   2      181.49      192.20     10.89 o 
   1  -5   2      905.52      950.56     27.93 o 
   2  -5   2      505.07      493.60     26.28 o 
   3  -5   2     1073.41     1055.54     61.48 o 
   4  -5   2     2221.46     2301.76    119.96 o 
   5  -5   2     1415.94     1481.78     72.76 o 
   6  -5   2      821.22      909.31     45.86 o 
   7  -5   2      246.02      265.35     60.93 o 
   8  -5   2       55.99       60.52     18.26 o 
 -10  -4   2      603.07      685.49     84.24 o 
  -9  -4   2      881.13      794.81     84.82 o 
  -8  -4   2      705.96      792.76     78.67 o 
  -7  -4   2      291.98      324.51     47.45 o 
  -6  -4   2       32.39       25.62     13.00 o 
  -5  -4   2      161.59      174.58     25.81 o 
  -4  -4   2       68.00       52.19     11.02 o 
  -3  -4   2      961.05     1064.68     41.47 o 
  -2  -4   2     2894.17     2842.67     42.55 o 
  -1  -4   2     6007.04     5892.55     55.28 o 
   0  -4   2     5535.51     5570.28     76.57 o 
   1  -4   2     2438.79     2438.18     50.64 o 
   2  -4   2      108.59       88.82     10.41 o 
   3  -4   2      404.73      395.35     23.75 o 
   4  -4   2      354.71      322.68     23.60 o 
   5  -4   2        5.23       -3.75      6.16 o 
   6  -4   2      295.78      301.28     32.59 o 
   7  -4   2      584.96      596.99     65.62 o 
   8  -4   2      901.41     1023.28     92.16 o 
   9  -4   2      917.79     1008.37     97.43 o 
 -10  -3   2       16.03       13.27     17.12 o 
  -9  -3   2      197.28      153.34     37.81 o 
  -8  -3   2      641.16      685.58     74.23 o 
  -7  -3   2      614.67      728.52     69.56 o 
  -6  -3   2     1279.11     1340.19     87.85 o 
  -5  -3   2     1233.55     1190.84     76.19 o 
  -4  -3   2     2800.71     2892.92     66.04 o 
  -3  -3   2     2181.74     2125.52     50.64 o 
  -2  -3   2     1463.60     1484.66     32.10 o 
  -1  -3   2       16.16       13.24      2.82 o 
   0  -3   2        7.57        7.11      2.08 o 
   1  -3   2      756.15      747.85     24.28 o 
   2  -3   2     3389.02     3304.93     59.14 o 
   3  -3   2     2727.50     2826.78     92.15 o 
   4  -3   2     1194.42     1157.78     57.14 o 
   5  -3   2     1701.36     1738.43     69.62 o 
   6  -3   2     1294.85     1355.17     66.79 o 
   7  -3   2      304.23      319.48     47.67 o 
   8  -3   2      223.65      238.21     45.71 o 
   9  -3   2       76.95       80.13     31.02 o 
 -10  -2   2      476.93      364.66     63.30 o 
  -9  -2   2     1203.08     1416.33    112.90 o 
  -8  -2   2     1087.39     1191.47     96.07 o 
  -7  -2   2      471.53      483.98     56.63 o 
  -6  -2   2       35.94       39.56     12.09 o 
  -5  -2   2      307.67      315.59     38.31 o 
  -4  -2   2       88.20       63.90     16.47 o 
  -3  -2   2     3569.10     3387.49    108.14 o 
  -2  -2   2     2965.63     2807.65     61.54 o 
  -1  -2   2      451.78      444.70     12.65 o 
   0  -2   2      272.18      243.85      8.88 o 
   1  -2   2     3455.94     3371.32     53.50 o 
   2  -2   2     5807.03     5739.75    140.00 o 
   3  -2   2     2544.72     2532.46     98.34 o 
   4  -2   2       59.60       71.89     19.29 o 
   5  -2   2      327.22      292.45     27.64 o 
   6  -2   2      726.22      685.89     80.05 o 
   7  -2   2      500.80      438.29     55.99 o 
   8  -2   2      549.77      650.57     72.56 o 
   9  -2   2      720.52      873.15     91.11 o 
  10  -2   2      833.38      739.31     88.69 o 
 -10  -1   2       64.22       77.47     31.45 o 
  -9  -1   2        5.38        2.44     15.17 o 
  -8  -1   2       32.09        3.47     11.24 o 
  -7  -1   2     1113.52     1124.31     86.61 o 
  -6  -1   2     2459.94     2481.00     86.80 o 
  -5  -1   2     2941.27     3105.92    123.09 o 
  -4  -1   2     6102.05     6185.80    164.34 o 
  -3  -1   2     2877.85     2942.87     97.73 o 
  -2  -1   2      646.82      639.97     38.61 o 
  -1  -1   2       84.57       48.51      9.52 o 
   0  -1   2        1.60        3.54      2.18 o 
   1  -1   2     1687.67     1611.71     55.27 o 
   2  -1   2      729.56      691.73     40.92 o 
   3  -1   2     1314.72     1385.19     66.85 o 
   4  -1   2     5192.22     5262.16    152.37 o 
   5  -1   2     4231.51     4377.40    106.83 o 
   6  -1   2      531.38      467.97     37.19 o 
   7  -1   2      772.53      738.03     71.51 o 
   8  -1   2      822.70      848.29     81.98 o 
   9  -1   2       20.09      -26.86     19.63 o 
  10  -1   2       43.20       14.06     23.37 o 
 -10   0   2      561.66      520.41     74.78 o 
  -9   0   2      468.04      436.98     62.03 o 
  -8   0   2      262.74      265.98     45.38 o 
  -7   0   2      731.94      717.36     69.17 o 
  -6   0   2      886.73      906.25     71.26 o 
  -5   0   2      317.23      313.62     38.29 o 
  -4   0   2      385.87      132.54    197.41 o 
  -3   0   2      604.27      585.17     29.65 o 
  -2   0   2      178.63      162.37     19.20 o 
  -1   0   2      724.36      653.95     32.09 o 
   0   0   2     9037.43     9188.78     96.98 o 
   1   0   2     1897.22     1828.54     50.89 o 
   2   0   2       27.89       21.45      4.27 o 
   3   0   2      683.53      713.94     28.91 o 
   4   0   2     1345.22     1298.91     46.15 o 
   5   0   2        6.50        2.39      4.61 o 
   6   0   2      478.04      447.72     28.70 o 
   7   0   2      416.27      385.21     52.68 o 
   8   0   2     1255.71     1199.64     97.59 o 
   9   0   2     1545.77     1828.62    128.69 o 
  10   0   2      705.89      720.06     87.94 o 
  11   0   2      506.25      435.70     72.82 o 
 -10   1   2      176.57      162.70     41.70 o 
  -9   1   2       10.67      -18.94     15.26 o 
  -8   1   2      763.70      759.58     77.03 o 
  -7   1   2      925.59      894.37     76.36 o 
  -6   1   2      686.26      601.01     42.19 o 
  -5   1   2     3991.46     4053.68    140.54 o 
  -4   1   2     5905.73     2041.03   2961.99 o 
  -3   1   2     2152.70     2235.82     58.81 o 
  -2   1   2     1067.98     1060.52     33.84 o 
  -1   1   2     2878.00     2965.82     49.48 o 
   0   1   2     2142.85     2200.37     38.48 o 
   1   1   2     2729.93     2802.81     32.66 o 
   2   1   2     2870.48     2829.20     35.12 o 
   3   1   2     2513.16     2554.26     39.58 o 
   4   1   2     2677.17     2573.37     47.40 o 
   5   1   2     1513.07     1518.65     63.91 o 
   6   1   2     2332.99     2310.51     64.67 o 
   7   1   2     2651.94     2638.83    179.18 o 
   8   1   2      511.53      522.35     64.13 o 
   9   1   2       53.42       29.51     18.55 o 
  10   1   2       22.92       -9.51     17.23 o 
  11   1   2        6.36        2.44     11.61 o 
 -10   2   2      180.46      135.92     38.80 o 
  -9   2   2      746.89      718.22     80.25 o 
  -8   2   2     1205.27     1393.71    104.08 o 
  -7   2   2      425.06      490.37     57.47 o 
  -6   2   2       76.79       60.61     19.27 o 
  -5   2   2      222.73      199.72     30.27 o 
  -4   2   2       36.33       13.03      9.66 o 
  -3   2   2       54.32       41.51      7.01 o 
  -2   2   2      227.77      213.25     12.67 o 
  -1   2   2     2197.83     2270.26     44.96 o 
   0   2   2     3410.68     3370.43     48.91 o 
   1   2   2     2905.57     2745.63     77.36 o 
   2   2   2     2769.99     2888.26     37.14 o 
   3   2   2      969.69      923.37     22.70 o 
   4   2   2       17.09       19.67      4.45 o 
   5   2   2      353.04      406.61     35.91 o 
   6   2   2       32.75        8.90     12.31 o 
   7   2   2      362.80      352.41     27.33 o 
   8   2   2     1883.91     1894.27    120.54 o 
   9   2   2     1079.35     1195.68    102.87 o 
  10   2   2      790.66      923.05     96.36 o 
  11   2   2      441.95      511.89     76.27 o 
  -9   3   2        0.02       -6.96     14.17 o 
  -8   3   2        1.34       -7.75     16.49 o 
  -7   3   2      600.78      658.66     66.28 o 
  -6   3   2     1905.58     1806.02    100.56 o 
  -5   3   2     2696.29     2603.05    110.22 o 
  -4   3   2     1440.43     1458.77     56.31 o 
  -3   3   2     1149.39     1187.79     44.64 o 
  -2   3   2     5021.66     5143.02     78.12 o 
  -1   3   2     5870.15     5973.07     56.83 o 
   0   3   2     1083.06     1167.49     32.79 o 
   1   3   2      273.72      314.20     28.70 o 
   2   3   2      382.66      344.64     18.98 o 
   3   3   2     1395.57     1295.59     31.04 o 
   4   3   2     4960.23     4824.85     74.39 o 
   5   3   2     3050.72     3057.95     57.48 o 
   6   3   2     2023.58     2001.51     74.71 o 
   7   3   2     1816.49     1894.10     75.31 o 
   8   3   2      829.16      770.26     75.05 o 
   9   3   2      283.09      275.25     48.39 o 
  10   3   2      224.12      196.72     45.29 o 
  11   3   2        0.08       -8.61     18.61 o 
  -9   4   2      601.34      467.39     64.82 o 
  -8   4   2      321.49      340.79     52.25 o 
  -7   4   2      526.99      536.17     59.85 o 
  -6   4   2     1229.65     1157.55     79.88 o 
  -5   4   2      121.12       93.36     21.00 o 
  -4   4   2       99.40       99.11     15.57 o 
  -3   4   2      323.49      353.68     24.45 o 
  -2   4   2      860.65      855.15     28.52 o 
  -1   4   2     1999.64     1753.10     33.17 o 
   0   4   2     4414.60     4134.56     64.07 o 
   1   4   2      186.51      174.15      6.10 o 
   2   4   2     1407.81     1364.95     39.20 o 
   3   4   2     5260.68     5066.64     64.68 o 
   4   4   2     1042.41      953.63     36.07 o 
   5   4   2        1.06        2.01      3.06 o 
   6   4   2      508.28      477.42     24.54 o 
   7   4   2     1490.92     1634.74    100.81 o 
   8   4   2      665.13      668.61     70.10 o 
   9   4   2      503.64      610.27     72.50 o 
  10   4   2      349.93      373.08     60.20 o 
  11   4   2      647.42      726.53     89.52 o 
  -8   5   2      208.35      132.34     34.28 o 
  -7   5   2      102.90      116.04     29.42 o 
  -6   5   2       55.80       68.63     20.71 o 
  -5   5   2     1240.51     1180.46     72.44 o 
  -4   5   2     1503.72     1546.00     59.57 o 
  -3   5   2     3479.58     3418.78     69.91 o 
  -2   5   2     2815.56     2887.22     86.89 o 
  -1   5   2       10.25        0.74      3.61 o 
   0   5   2       34.14       32.93      5.56 o 
   1   5   2      172.19      165.19      9.26 o 
   2   5   2      316.90      300.23     11.06 o 
   3   5   2      669.85      601.59     19.23 o 
   4   5   2      858.13      829.31     39.82 o 
   5   5   2     1659.75     1625.25     45.45 o 
   6   5   2     3858.82     3851.44     84.93 o 
   7   5   2     2095.97     1980.34    110.92 o 
   8   5   2      700.19      626.50     45.26 o 
   9   5   2      806.65      846.49     84.71 o 
  10   5   2      132.03      153.96     40.11 o 
  11   5   2        0.30      -37.51     25.01 o 
  -8   6   2      826.20      797.35     97.27 o 
  -7   6   2      548.86      469.85     69.64 o 
  -6   6   2      295.14      339.80     34.24 o 
  -5   6   2       86.05       88.00     20.70 o 
  -4   6   2        6.69        6.00      6.25 o 
  -3   6   2        0.45       -5.64      6.37 o 
  -2   6   2      181.35      173.25     17.33 o 
  -1   6   2     3014.56     2947.82     64.13 o 
   0   6   2     1463.14     1433.69     38.77 o 
   1   6   2     3357.68     3234.05     51.39 o 
   2   6   2     7017.50     6914.62     73.98 o 
   3   6   2      607.67      540.67     18.54 o 
   4   6   2       13.56       18.03      4.41 o 
   5   6   2      124.10      120.71     11.48 o 
   6   6   2       48.45       49.31      9.62 o 
   7   6   2      130.72      124.35     34.65 o 
   8   6   2      513.25      475.57     38.23 o 
   9   6   2      340.35      396.28     57.76 o 
  10   6   2      695.29      800.18     87.55 o 
  11   6   2      446.29      408.04     66.73 o 
  -7   7   2       45.01       15.96     27.37 o 
  -6   7   2      733.76      754.59     88.13 o 
  -5   7   2      537.40      568.43     39.71 o 
  -4   7   2      868.12      896.79     44.33 o 
  -3   7   2      907.91      889.29     65.89 o 
  -2   7   2      190.72      195.76     24.14 o 
  -1   7   2      589.43      606.24     41.84 o 
   0   7   2       97.95       94.60      9.78 o 
   1   7   2      185.94      194.06     12.38 o 
   2   7   2       39.11       41.24      4.88 o 
   3   7   2     1201.90     1223.24     28.36 o 
   4   7   2     2748.05     2874.75     49.88 o 
   5   7   2     1839.32     1830.22     54.25 o 
   6   7   2      913.96      935.38     37.63 o 
   7   7   2     1167.49      999.08     49.80 o 
   8   7   2     1878.94     1650.18    177.65 o 
   9   7   2      347.11      422.75     59.31 o 
  10   7   2       56.58       68.96     29.82 o 
  11   7   2       30.99       12.45     16.67 o 
  -6   8   2      540.87      746.28     92.51 o 
  -5   8   2       53.91       23.04     21.99 o 
  -4   8   2      216.17      145.66     40.12 o 
  -3   8   2       13.50       11.05     14.54 o 
  -2   8   2      608.26      513.80     43.57 o 
  -1   8   2      848.02      808.62     47.12 o 
   0   8   2     1596.09     1567.00     57.24 o 
   1   8   2     2902.62     2910.15     72.55 o 
   2   8   2      925.76      882.83     33.18 o 
   3   8   2      972.79      963.03     27.51 o 
   4   8   2     1238.57     1317.70     35.12 o 
   5   8   2      280.14      297.15     23.90 o 
   6   8   2        2.54        5.73      4.15 o 
   7   8   2        3.89        9.34      4.42 o 
   8   8   2        0.98        0.46     14.12 o 
   9   8   2      336.40      317.61     51.60 o 
  10   8   2      442.47      492.31     69.38 o 
  11   8   2      694.27      670.95     86.06 o 
  -5   9   2      733.41      733.98     91.61 o 
  -4   9   2      575.33      620.20     80.55 o 
  -3   9   2       72.41       83.54     30.03 o 
  -2   9   2      499.70      479.54     64.77 o 
  -1   9   2      201.88      227.01     61.67 o 
   0   9   2      413.83      368.05     33.06 o 
   1   9   2      203.97      178.60     15.16 o 
   2   9   2      570.44      553.20     31.50 o 
   3   9   2      794.06      791.44     25.18 o 
   4   9   2      503.79      528.83     21.96 o 
   5   9   2      854.37      930.83     32.67 o 
   6   9   2     2308.43     2478.74     61.01 o 
   7   9   2     1987.25     2002.34     92.92 o 
   8   9   2      182.71      208.49     30.02 o 
   9   9   2      107.35      123.84     32.92 o 
  10   9   2       28.88       -1.02     14.03 o 
  -4  10   2      197.85      192.72     47.71 o 
  -3  10   2       93.58       43.41     23.60 o 
  -2  10   2      153.09      161.59     40.62 o 
  -1  10   2      711.54      712.94     82.43 o 
   0  10   2      720.85      753.01     82.35 o 
   1  10   2      404.54      475.63     34.61 o 
   2  10   2      813.13      882.23     42.40 o 
   3  10   2     1187.33     1222.37     69.19 o 
   4  10   2      522.71      542.53     22.22 o 
   5  10   2      397.05      398.24     32.88 o 
   6  10   2      481.28      463.55     38.78 o 
   7  10   2       56.89       30.66     16.95 o 
   8  10   2      222.27      211.21     30.24 o 
   9  10   2      173.15      199.17     31.76 o 
  10  10   2      436.64      504.31     71.23 o 
  -2  11   2      747.33      643.35     83.35 o 
  -1  11   2      564.20      613.08     80.07 o 
   0  11   2      229.66      231.42     50.52 o 
   1  11   2      122.96       84.67     31.58 o 
   2  11   2       90.04       97.05     31.48 o 
   3  11   2      199.62      199.58     45.70 o 
   4  11   2      636.82      795.15     85.92 o 
   5  11   2     1122.85     1125.45    103.77 o 
   6  11   2      925.74      984.53     98.73 o 
   7  11   2      272.72      299.76     51.11 o 
   8  11   2      420.34      436.17     44.12 o 
   9  11   2      243.58      132.15     34.95 o 
  -1  12   2       57.42       39.23     24.57 o 
   0  12   2       54.65       35.75     24.55 o 
   1  12   2      529.91      553.54     77.51 o 
   2  12   2      945.60      944.76     99.62 o 
   3  12   2      627.31      691.97     83.87 o 
   4  12   2      340.26      348.02     60.17 o 
   5  12   2      590.00      604.07     81.26 o 
   6  12   2      160.59      137.83     39.73 o 
   7  12   2       11.93       15.58     15.01 o 
   3  13   2      238.48      220.01     53.19 o 
   4  13   2      361.59      348.79     62.29 o 
   5  13   2      378.61      429.98     71.87 o 
  -4 -12   3       95.42       81.42     27.88 o 
  -7 -11   3      198.25      185.99     38.90 o 
  -6 -11   3       29.22       52.75     21.54 o 
  -5 -11   3      122.22      135.56     35.88 o 
  -4 -11   3      280.40      287.37     32.84 o 
  -3 -11   3     1398.96     1355.22     69.85 o 
  -2 -11   3      673.16      739.19     79.14 o 
  -1 -11   3      367.32      419.13     39.15 o 
   0 -11   3      381.41      357.28     51.70 o 
   1 -11   3      210.60      178.23     40.34 o 
  -8 -10   3      303.15      283.52     51.81 o 
  -7 -10   3      246.33      261.62     32.94 o 
  -6 -10   3      982.83      936.13     58.27 o 
  -5 -10   3      348.94      399.92     31.61 o 
  -4 -10   3      293.45      333.27     26.66 o 
  -3 -10   3     1708.18     1840.46    102.36 o 
  -2 -10   3      480.37      515.48     41.04 o 
  -1 -10   3       58.21       43.47     13.45 o 
   0 -10   3      183.73      166.25     23.98 o 
   1 -10   3      372.21      341.19     34.92 o 
   2 -10   3      292.06      242.30     48.14 o 
   3 -10   3      342.54      299.36     53.12 o 
  -9  -9   3      222.87      255.96     34.28 o 
  -8  -9   3      427.27      517.51     46.76 o 
  -7  -9   3       69.00       95.01     20.05 o 
  -6  -9   3        0.07       -9.77      7.49 o 
  -5  -9   3      259.45      252.79     23.58 o 
  -4  -9   3     1226.94     1196.24     49.17 o 
  -3  -9   3      449.52      472.76     50.86 o 
  -2  -9   3      834.62      799.13     33.65 o 
  -1  -9   3      990.93      961.12     59.65 o 
   0  -9   3      628.00      629.42     35.30 o 
   1  -9   3     1297.94     1353.21     65.29 o 
   2  -9   3      386.91      375.73     35.87 o 
   3  -9   3        2.06       -2.63     14.39 o 
   4  -9   3       36.68       18.83     17.69 o 
   5  -9   3        5.20       13.97     18.49 o 
  -9  -8   3      211.38      150.99     37.38 o 
  -8  -8   3      222.83      200.15     40.90 o 
  -7  -8   3      970.16      935.29     58.87 o 
  -6  -8   3      297.99      305.38     37.16 o 
  -5  -8   3      942.02     1001.18     54.87 o 
  -4  -8   3     4332.13     4470.80     93.88 o 
  -3  -8   3     1491.61     1483.32     42.14 o 
  -2  -8   3       67.80       70.95      9.95 o 
  -1  -8   3        7.34        1.91      4.19 o 
   0  -8   3        4.48       -3.08      4.60 o 
   1  -8   3      144.49      152.91     15.92 o 
   2  -8   3      811.05      913.23     52.24 o 
   3  -8   3      709.99      741.92     49.31 o 
   4  -8   3      527.87      546.71     49.55 o 
   5  -8   3      449.46      550.11     72.86 o 
   6  -8   3      342.64      363.74     65.72 o 
 -10  -7   3      681.82      677.63     87.49 o 
  -9  -7   3      768.81      840.70     91.29 o 
  -8  -7   3      343.04      323.28     53.72 o 
  -7  -7   3      104.56       60.64     23.76 o 
  -6  -7   3      126.04      118.59     19.86 o 
  -5  -7   3      319.05      298.13     29.47 o 
  -4  -7   3       18.03       18.91      6.57 o 
  -3  -7   3      912.19      890.40     29.84 o 
  -2  -7   3     1984.22     1995.95     47.44 o 
  -1  -7   3     1154.32     1092.08     31.26 o 
   0  -7   3     3011.54     3098.46     61.33 o 
   1  -7   3     1843.75     1787.51     45.44 o 
   2  -7   3      544.78      505.92     27.89 o 
   3  -7   3      206.28      246.31     27.14 o 
   4  -7   3        0.27       13.62      7.69 o 
   5  -7   3      211.98      238.28     23.32 o 
   6  -7   3      268.19      317.52     56.38 o 
   7  -7   3      182.14      190.05     46.74 o 
 -10  -6   3       66.35       43.36     22.13 o 
  -9  -6   3       11.20       -3.81     11.75 o 
  -8  -6   3      236.44      237.27     45.48 o 
  -7  -6   3      750.05      693.24     71.92 o 
  -6  -6   3     3070.78     3155.14    145.04 o 
  -5  -6   3     5486.26     5518.55    184.20 o 
  -4  -6   3     1249.03     1270.07     41.12 o 
  -3  -6   3      710.23      670.90     43.64 o 
  -2  -6   3      401.62      416.53     18.55 o 
  -1  -6   3      393.81      395.91     17.56 o 
   0  -6   3      281.63      293.91     14.99 o 
   1  -6   3      207.08      196.32     14.42 o 
   2  -6   3      593.50      628.13     26.41 o 
   3  -6   3      964.41     1020.84     70.28 o 
   4  -6   3     1476.73     1639.63     69.35 o 
   5  -6   3      719.68      848.62     52.33 o 
   6  -6   3      560.62      568.74     38.71 o 
   7  -6   3      125.56      126.48     27.75 o 
 -10  -5   3      485.37      505.53     72.23 o 
  -9  -5   3      470.27      400.26     62.90 o 
  -8  -5   3      886.71      852.41     84.58 o 
  -7  -5   3      145.59      129.94     31.21 o 
  -6  -5   3       42.86       52.09     19.93 o 
  -5  -5   3       59.50       51.28     10.89 o 
  -4  -5   3      378.16      386.24     30.91 o 
  -3  -5   3     1761.32     1694.60     38.32 o 
  -2  -5   3     1721.29     1784.23     37.84 o 
  -1  -5   3     3924.20     4007.65     59.32 o 
   0  -5   3     4163.85     4134.94     54.38 o 
   1  -5   3     2414.25     2394.25     46.96 o 
   2  -5   3     1146.54     1116.24     39.24 o 
   3  -5   3      394.86      398.38     28.47 o 
   4  -5   3      128.05      112.79     17.41 o 
   5  -5   3       15.24       19.52      9.77 o 
   6  -5   3      234.67      240.14     35.73 o 
   7  -5   3      778.98      817.90     47.06 o 
   8  -5   3      737.78      847.34     70.86 o 
 -10  -4   3       51.86       75.33     28.80 o 
  -9  -4   3      215.58      187.58     42.00 o 
  -8  -4   3      869.51      933.14     87.82 o 
  -7  -4   3     1799.91     1654.44    109.39 o 
  -6  -4   3     2548.41     2604.33    127.80 o 
  -5  -4   3     1404.04     1448.36     53.12 o 
  -4  -4   3     4124.55     4105.61    102.25 o 
  -3  -4   3     3652.33     3785.97     86.58 o 
  -2  -4   3     1475.89     1430.11     31.18 o 
  -1  -4   3     1748.91     1837.59     32.64 o 
   0  -4   3      170.55      163.97      9.31 o 
   1  -4   3      597.58      606.66     21.08 o 
   2  -4   3      891.48      924.54     32.37 o 
   3  -4   3      702.03      704.68     31.08 o 
   4  -4   3      703.89      697.09     39.70 o 
   5  -4   3     1607.26     1481.87    100.41 o 
   6  -4   3     1163.66     1204.96     65.49 o 
   7  -4   3      362.96      451.34     72.01 o 
   8  -4   3      172.75      172.72     39.74 o 
   9  -4   3        0.53      -38.02     25.34 o 
 -10  -3   3      604.25      670.76     84.75 o 
  -9  -3   3     1270.10     1176.98    105.80 o 
  -8  -3   3      410.43      381.59     56.97 o 
  -7  -3   3      483.73      555.66     62.81 o 
  -6  -3   3      551.00      485.77     54.23 o 
  -5  -3   3       57.37       72.25     11.62 o 
  -4  -3   3       49.68       36.25      9.65 o 
  -3  -3   3     1368.38     1510.26     66.34 o 
  -2  -3   3     2234.53     2270.26     43.27 o 
  -1  -3   3     5696.20     5679.10     58.07 o 
   0  -3   3     7052.07     6882.82     61.67 o 
   1  -3   3     4346.51     4246.47     60.30 o 
   2  -3   3     1828.53     1775.57     40.65 o 
   3  -3   3     1068.10     1065.85     35.32 o 
   4  -3   3      413.11      376.30     31.76 o 
   5  -3   3        3.94        6.22      8.74 o 
   6  -3   3      413.06      421.69     37.79 o 
   7  -3   3      540.29      584.04     48.34 o 
   8  -3   3      678.13      755.81     80.62 o 
   9  -3   3      707.75      673.69     81.99 o 
 -10  -2   3        1.08      -24.62     23.20 o 
  -9  -2   3       90.25       71.55     28.25 o 
  -8  -2   3      850.02      914.84     86.58 o 
  -7  -2   3     2730.95     2668.84    137.91 o 
  -6  -2   3     2469.27     2583.53    126.18 o 
  -5  -2   3     2566.37     2556.26    115.68 o 
  -4  -2   3     3489.76     3649.21    128.45 o 
  -3  -2   3     3266.02     3224.76    110.06 o 
  -2  -2   3     5280.30     5352.36     93.70 o 
  -1  -2   3      548.11      558.48     20.58 o 
   0  -2   3      383.45      316.60     13.26 o 
   1  -2   3      149.79      183.48     22.47 o 
   2  -2   3     2425.99     2337.58     77.91 o 
   3  -2   3     1617.95     1591.41     79.24 o 
   4  -2   3     3040.08     3187.12    124.94 o 
   5  -2   3     1783.00     1768.20     71.74 o 
   6  -2   3      869.81      870.15     52.59 o 
   7  -2   3      777.23      800.69     54.86 o 
   8  -2   3      570.03      746.08     79.72 o 
   9  -2   3       58.95       92.18     34.41 o 
  10  -2   3       16.96       -3.12     17.22 o 
 -10  -1   3      700.74      707.64     87.28 o 
  -9  -1   3      609.38      607.71     75.71 o 
  -8  -1   3     1401.70     1317.72    102.93 o 
  -7  -1   3     1280.23     1438.83     99.97 o 
  -6  -1   3      236.68      270.34     40.22 o 
  -5  -1   3      296.36      312.26     48.46 o 
  -4  -1   3       55.90       56.40     15.85 o 
  -3  -1   3     1001.10     1096.41     61.12 o 
  -2  -1   3     4653.63     4682.27    121.46 o 
  -1  -1   3     6096.28     5994.71    129.83 o 
   0  -1   3     1270.12     1296.78     52.38 o 
   1  -1   3     6688.11     6712.93    137.33 o 
   2  -1   3     6209.85     6234.40     78.06 o 
   3  -1   3     4721.56     4646.97    132.25 o 
   4  -1   3      772.49      671.81     53.06 o 
   5  -1   3      291.91      267.40     23.76 o 
   6  -1   3      574.68      571.47     32.19 o 
   7  -1   3      129.67       69.34     15.99 o 
   8  -1   3      309.18      326.90     52.69 o 
   9  -1   3      618.93      669.07     79.80 o 
  10  -1   3      802.77      914.03     99.40 o 
 -10   0   3       13.68       24.00     18.81 o 
  -9   0   3      191.54      135.73     40.03 o 
  -8   0   3      425.99      488.68     63.19 o 
  -7   0   3      614.18      567.63     62.60 o 
  -6   0   3     1332.95     1396.37     90.29 o 
  -5   0   3     5792.32     5844.86    128.80 o 
  -4   0   3     8979.37     9450.83    287.56 o 
  -3   0   3     4091.26     4158.23     97.27 o 
  -2   0   3      776.86      726.33     43.38 o 
  -1   0   3      985.45      935.52     44.73 o 
   0   0   3      751.70      760.95     26.10 o 
   1   0   3     1514.23     1429.43     23.78 o 
   2   0   3        1.36        8.87      2.36 o 
   3   0   3      803.78      797.14     30.20 o 
   4   0   3     5801.06     5713.98     93.23 o 
   5   0   3     5895.32     5818.69    194.73 o 
   6   0   3     2849.33     2900.72     63.74 o 
   7   0   3     1142.32     1157.34     60.37 o 
   8   0   3      431.85      442.78     60.46 o 
   9   0   3       91.96       80.99     29.78 o 
  10   0   3        1.76       34.75     25.33 o 
  11   0   3       32.03       21.43     22.11 o 
 -10   1   3      649.01      591.42     80.17 o 
  -9   1   3      956.85     1043.08     98.65 o 
  -8   1   3      947.96      964.12     88.43 o 
  -7   1   3      471.03      417.16     53.64 o 
  -6   1   3     1089.14     1115.24     80.01 o 
  -5   1   3      516.96      529.55     30.73 o 
  -4   1   3      221.68      226.54     21.82 o 
  -3   1   3     1899.88     1935.40     95.42 o 
  -2   1   3     1159.96     1180.69     44.83 o 
  -1   1   3      351.18      316.05     39.03 o 
   0   1   3    21273.04    20992.88    161.00 o 
   1   1   3    15025.75    14809.95    102.50 o 
   2   1   3      838.41      759.64     17.97 o 
   3   1   3      899.38      878.89     22.49 o 
   4   1   3      315.71      304.59     18.01 o 
   5   1   3      199.70      206.60     16.91 o 
   6   1   3      100.15       92.15     11.13 o 
   7   1   3       30.25       11.78      9.68 o 
   8   1   3     1224.58     1263.92     99.68 o 
   9   1   3     1060.70     1201.25    104.51 o 
  10   1   3      435.83      448.96     68.47 o 
  11   1   3      318.53      367.05     64.96 o 
  -9   2   3        3.22       -8.69     15.73 o 
  -8   2   3      506.14      533.46     65.80 o 
  -7   2   3     1084.58     1092.40     86.04 o 
  -6   2   3     1580.04     1533.94     94.14 o 
  -5   2   3     2135.97     2182.90    147.62 o 
  -4   2   3     2467.15     2603.83     62.89 o 
  -3   2   3     4271.17     4476.80     89.04 o 
  -2   2   3     4185.18     4134.85     74.81 o 
  -1   2   3     3360.68     3371.08     57.92 o 
   0   2   3      433.45      391.75     18.31 o 
   1   2   3       89.07       79.26      7.07 o 
   2   2   3      417.29      371.93     11.97 o 
   3   2   3     7488.06     7394.78     73.45 o 
   4   2   3     4718.25     4700.19     63.20 o 
   5   2   3     2455.30     2568.07     90.41 o 
   6   2   3     1961.38     2111.84     76.03 o 
   7   2   3     3396.57     3376.96     85.61 o 
   8   2   3     1701.21     1670.23    114.40 o 
   9   2   3      126.33       67.17     25.56 o 
  10   2   3        0.70      -26.34     19.14 o 
  11   2   3        6.05        7.55     17.83 o 
  -9   3   3      883.86      937.31     92.79 o 
  -8   3   3     1229.05     1140.86     95.02 o 
  -7   3   3     1068.72     1017.84     82.73 o 
  -6   3   3      475.57      423.26     49.12 o 
  -5   3   3        9.83       18.07     12.15 o 
  -4   3   3      110.94       92.04     11.70 o 
  -3   3   3      146.57      170.75     18.16 o 
  -2   3   3      615.88      614.33     22.81 o 
  -1   3   3     9436.63     9385.05     93.80 o 
   0   3   3     9394.71     9436.54    111.92 o 
   1   3   3      234.62      230.17     26.29 o 
   2   3   3     5983.14     5760.88     53.00 o 
   3   3   3     6109.84     6075.04     62.79 o 
   4   3   3      834.86      801.03     25.57 o 
   5   3   3        4.57        2.05      3.95 o 
   6   3   3       53.19       58.95     10.52 o 
   7   3   3      146.11      148.08     17.94 o 
   8   3   3      828.30      754.65     75.50 o 
   9   3   3      551.97      710.45     78.93 o 
  10   3   3      467.22      480.94     70.77 o 
  11   3   3      377.45      507.95     74.77 o 
  -9   4   3       15.53       11.73     14.89 o 
  -8   4   3       46.96       39.26     20.76 o 
  -7   4   3      195.66      118.54     30.65 o 
  -6   4   3     1169.46     1150.41     80.60 o 
  -5   4   3     3027.01     3262.53    125.58 o 
  -4   4   3     2824.24     2977.45     84.51 o 
  -3   4   3      522.10      548.25     31.30 o 
  -2   4   3     1969.76     1907.12     37.40 o 
  -1   4   3     5409.96     5484.44     57.48 o 
   0   4   3      300.89      314.04     19.48 o 
   1   4   3      114.30       85.32     14.84 o 
   2   4   3      672.46      661.57     49.19 o 
   3   4   3     1550.40     1515.84     30.34 o 
   4   4   3     3874.86     3865.23     64.15 o 
   5   4   3     4749.95     4838.10     73.65 o 
   6   4   3     3113.30     3240.48     75.83 o 
   7   4   3     2460.28     2703.47    131.23 o 
   8   4   3      397.47      379.76     52.48 o 
   9   4   3      488.04      471.94     64.19 o 
  10   4   3      345.19      412.84     62.37 o 
  11   4   3        0.13      -21.05     19.58 o 
  -8   5   3      396.16      359.89     53.96 o 
  -7   5   3      426.92      481.52     56.36 o 
  -6   5   3      610.99      603.87     58.16 o 
  -5   5   3      399.29      390.03     42.17 o 
  -4   5   3       11.01        1.62      9.05 o 
  -3   5   3      497.32      514.23     26.92 o 
  -2   5   3     1695.20     1689.63     47.02 o 
  -1   5   3     4363.06     4582.24    116.79 o 
   0   5   3     2484.06     2475.18     60.17 o 
   1   5   3     2897.01     2777.95     51.58 o 
   2   5   3     4398.49     4286.23    101.77 o 
   3   5   3     1886.62     1821.15     68.79 o 
   4   5   3     2857.24     2840.90     51.00 o 
   5   5   3     1257.25     1276.92     39.36 o 
   6   5   3       46.21       47.99      8.35 o 
   7   5   3     1022.12      968.92     54.64 o 
   8   5   3      675.44      619.06     60.20 o 
   9   5   3      170.27      146.73     36.72 o 
  10   5   3      315.40      358.33     59.02 o 
  11   5   3      819.71      893.58     98.38 o 
  -7   6   3      262.93      331.71     61.30 o 
  -6   6   3      416.84      373.82     36.26 o 
  -5   6   3      684.80      739.45     46.25 o 
  -4   6   3      875.83      918.71     46.46 o 
  -3   6   3     3371.43     3410.87     70.72 o 
  -2   6   3     3972.83     3801.40     63.59 o 
  -1   6   3      105.24       97.74     15.09 o 
   0   6   3      113.84      117.35     14.45 o 
   1   6   3      182.84      194.92     14.32 o 
   2   6   3       15.70       13.68     15.41 o 
   3   6   3     1820.43     1857.69     62.49 o 
   4   6   3     2921.94     2953.76     37.68 o 
   5   6   3     1092.76     1126.54     32.86 o 
   6   6   3     2792.54     2790.04     65.52 o 
   7   6   3     2118.09     2119.66     62.36 o 
   8   6   3     1086.20     1015.60     76.35 o 
   9   6   3      419.05      458.17     61.61 o 
  10   6   3       19.52       12.44     15.55 o 
  11   6   3        6.87      -12.52     15.38 o 
  -7   7   3      573.32      539.22     82.59 o 
  -6   7   3      346.14      338.98     60.79 o 
  -5   7   3        4.89       -1.75      9.99 o 
  -4   7   3       16.48       12.58     15.93 o 
  -3   7   3        1.57       -1.66      4.21 o 
  -2   7   3      754.75      706.92     46.03 o 
  -1   7   3     1740.54     1776.83     66.74 o 
   0   7   3     1551.25     1608.63     49.20 o 
   1   7   3     3662.30     3605.99     66.78 o 
   2   7   3     4515.02     4599.85    121.30 o 
   3   7   3     3606.46     3656.23     71.20 o 
   4   7   3      697.06      706.90     33.42 o 
   5   7   3       62.58       74.32      7.80 o 
   6   7   3       96.22       90.95     11.40 o 
   7   7   3        0.33        8.76      6.35 o 
   8   7   3        0.73       -2.10      8.27 o 
   9   7   3      651.38      703.45     75.32 o 
  10   7   3     1104.30     1061.65     99.57 o 
  11   7   3      516.99      467.03     71.80 o 
  -6   8   3      405.94      453.55     74.10 o 
  -5   8   3      933.73     1069.37    108.24 o 
  -4   8   3     1044.38     1128.95    106.67 o 
  -3   8   3      687.41      727.16     81.36 o 
  -2   8   3      478.19      428.48     37.86 o 
  -1   8   3      714.85      657.86     42.63 o 
   0   8   3      650.01      595.53     50.09 o 
   1   8   3       31.89       47.77      9.42 o 
   2   8   3      582.96      586.39     63.33 o 
   3   8   3      853.12      893.67     52.85 o 
   4   8   3      830.03      857.33     42.41 o 
   5   8   3     1555.22     1572.42     44.53 o 
   6   8   3     2039.71     2115.65     66.23 o 
   7   8   3      774.71      766.21     36.77 o 
   8   8   3      554.60      599.13     58.82 o 
   9   8   3      308.31      314.83     52.66 o 
  10   8   3      217.24      235.52     48.85 o 
  11   8   3        9.43       26.56     21.42 o 
  -5   9   3       95.85       67.86     32.91 o 
  -4   9   3       91.43       74.82     30.82 o 
  -3   9   3      232.03      198.49     46.70 o 
  -2   9   3      530.37      607.24     76.28 o 
  -1   9   3      512.86      456.04     53.54 o 
   0   9   3     1288.92     1112.40     96.23 o 
   1   9   3     1638.45     1669.81     80.09 o 
   2   9   3     1926.79     1959.76    124.03 o 
   3   9   3     1663.80     1596.67    101.19 o 
   4   9   3     1004.48     1106.72     64.36 o 
   5   9   3      950.44     1013.88     51.94 o 
   6   9   3       55.00       51.62      6.12 o 
   7   9   3        0.32        3.52      4.08 o 
   8   9   3      226.16      230.86     30.74 o 
   9   9   3      400.47      337.21     39.12 o 
  10   9   3      251.70      216.56     47.94 o 
  -4  10   3      309.77      282.01     62.35 o 
  -3  10   3      841.06      878.81     99.30 o 
  -2  10   3      775.71      854.16     94.18 o 
  -1  10   3      309.19      308.86     56.28 o 
   0  10   3      171.22      217.67     46.29 o 
   1  10   3       10.56        8.35     13.77 o 
   2  10   3       56.25       68.16     26.02 o 
   3  10   3      378.87      354.78     56.18 o 
   4  10   3      689.12      709.21     35.96 o 
   5  10   3      718.77      792.95     45.55 o 
   6  10   3      913.64      889.11     53.60 o 
   7  10   3      658.17      684.46     50.69 o 
   8  10   3      647.49      689.90     53.48 o 
   9  10   3      154.65      170.32     28.97 o 
  10  10   3       32.71       26.76     18.79 o 
  -2  11   3       64.59       33.69     24.93 o 
  -1  11   3      575.49      489.47     74.07 o 
   0  11   3      542.94      574.17     78.54 o 
   1  11   3     1085.28      967.21     98.44 o 
   2  11   3     1231.56     1144.82    106.01 o 
   3  11   3      718.58      793.17     87.40 o 
   4  11   3      510.97      493.35     69.51 o 
   5  11   3      512.39      487.72     69.62 o 
   6  11   3      300.35      224.06     47.36 o 
   7  11   3        1.18        1.82     12.15 o 
   8  11   3      264.66      185.57     29.20 o 
   9  11   3      182.93      201.77     40.95 o 
  -1  12   3      432.58      383.63     69.42 o 
   0  12   3       80.30       54.34     27.24 o 
   1  12   3        0.17       -2.11     14.77 o 
   2  12   3        9.72      -32.24     21.49 o 
   3  12   3       71.38      113.75     33.79 o 
   4  12   3      185.53      167.30     43.93 o 
   5  12   3      551.10      625.64     82.30 o 
   6  12   3      419.43      484.17     73.04 o 
   7  12   3      467.05      592.41     79.72 o 
   2  13   3      590.54      511.61     79.91 o 
   3  13   3      622.37      563.01     82.32 o 
   4  13   3      521.30      458.41     74.65 o 
   5  13   3      256.49      245.79     55.26 o 
  -4 -11   4      207.69      286.70     68.84 o 
  -3 -11   4     1087.97      943.11     59.53 o 
  -2 -11   4      981.46      919.88     85.24 o 
  -1 -11   4       91.22       90.20     28.08 o 
   0 -11   4       43.75      -11.01     13.51 o 
   1 -11   4       87.97      120.83     33.06 o 
  -7 -10   4      284.30      297.35     36.71 o 
  -6 -10   4        2.66        3.62      7.27 o 
  -5 -10   4      135.08      125.19     33.48 o 
  -4 -10   4      279.06      284.97     32.49 o 
  -3 -10   4      107.97      121.82     21.56 o 
  -2 -10   4       60.80       81.02     18.05 o 
  -1 -10   4     1189.27     1280.38     64.90 o 
   0 -10   4      412.12      401.87     56.61 o 
   1 -10   4      340.43      314.76     53.71 o 
   2 -10   4      445.68      351.54     58.82 o 
   3 -10   4       78.13       60.17     33.36 o 
  -8  -9   4      115.51      123.14     23.39 o 
  -7  -9   4      251.56      225.02     31.03 o 
  -6  -9   4     1086.88     1150.92    118.13 o 
  -5  -9   4      898.51      946.52     57.46 o 
  -4  -9   4     3398.11     3319.21     86.45 o 
  -3  -9   4     2054.49     2226.30     92.78 o 
  -2  -9   4       42.48       55.70     13.94 o 
  -1  -9   4        4.47        8.29      9.77 o 
   0  -9   4        0.92       -2.44      7.11 o 
   1  -9   4        7.13       -7.95      8.99 o 
   2  -9   4       34.17       39.31     20.64 o 
   3  -9   4      116.79      156.01     38.30 o 
   4  -9   4      665.02      647.21     81.51 o 
  -9  -8   4     1176.10     1087.67    105.62 o 
  -8  -8   4      477.46      502.19     47.22 o 
  -7  -8   4      133.37      158.36     27.20 o 
  -6  -8   4       29.23       20.05     12.62 o 
  -5  -8   4       57.36       55.17     19.22 o 
  -4  -8   4       75.37       58.47     24.99 o 
  -3  -8   4      140.48      136.03     14.07 o 
  -2  -8   4     1546.07     1564.09     46.48 o 
  -1  -8   4     1020.13     1091.93     74.19 o 
   0  -8   4     1405.00     1346.55     65.11 o 
   1  -8   4     3279.51     3095.20    131.49 o 
   2  -8   4      141.66      162.87     21.51 o 
   3  -8   4        1.96        2.55      7.67 o 
   4  -8   4        2.54      -29.53     20.27 o 
   5  -8   4        4.42       22.44     21.02 o 
  -9  -7   4        1.11      -10.00     13.29 o 
  -8  -7   4      299.36      265.92     48.79 o 
  -7  -7   4     1060.11     1170.47     97.50 o 
  -6  -7   4     1106.40     1126.06     78.78 o 
  -5  -7   4     2704.32     2678.79     93.20 o 
  -4  -7   4     2557.00     2444.12     71.45 o 
  -3  -7   4      518.40      534.28     24.08 o 
  -2  -7   4      931.86      956.71     60.63 o 
  -1  -7   4       46.16       35.05      7.29 o 
   0  -7   4      191.48      172.82     14.09 o 
   1  -7   4        2.38        2.36      2.97 o 
   2  -7   4      252.47      238.40     28.47 o 
   3  -7   4      376.06      342.62     34.86 o 
   4  -7   4      600.58      627.13     43.50 o 
   5  -7   4      328.73      437.20     63.39 o 
   6  -7   4      808.34      712.07     86.15 o 
  -9  -6   4      515.51      509.06     71.20 o 
  -8  -6   4      803.99      862.10     87.75 o 
  -7  -6   4      882.26      870.70     82.79 o 
  -6  -6   4       35.74       57.20     20.63 o 
  -5  -6   4      979.92      971.67     54.22 o 
  -4  -6   4       30.32       29.50      6.81 o 
  -3  -6   4     1386.35     1417.84     49.59 o 
  -2  -6   4     1384.84     1448.98     36.20 o 
  -1  -6   4     2642.42     2602.47     47.44 o 
   0  -6   4     3591.86     3604.05     54.85 o 
   1  -6   4     1270.81     1248.20     36.19 o 
   2  -6   4      913.36      939.78     37.38 o 
   3  -6   4     1786.94     1856.10    151.07 o 
   4  -6   4       22.00       20.03      8.96 o 
   5  -6   4      337.17      292.11     30.64 o 
   6  -6   4      303.26      312.61     38.73 o 
   7  -6   4        1.00       -1.73     15.68 o 
 -10  -5   4       61.78       41.58     26.42 o 
  -9  -5   4       19.35       10.76     14.48 o 
  -8  -5   4      316.82      353.92     56.73 o 
  -7  -5   4     1196.62     1169.67     94.85 o 
  -6  -5   4     4700.13     4227.12    173.43 o 
  -5  -5   4     2274.15     2294.04    117.97 o 
  -4  -5   4      996.42      958.00     36.35 o 
  -3  -5   4      772.63      793.28     35.77 o 
  -2  -5   4      209.46      192.81     14.42 o 
  -1  -5   4     1566.82     1661.71     45.73 o 
   0  -5   4     2102.85     2166.85     38.85 o 
   1  -5   4      592.97      590.38     22.82 o 
   2  -5   4      767.38      796.98     37.45 o 
   3  -5   4     1713.41     1827.29     60.70 o 
   4  -5   4      777.01      840.29     48.56 o 
   5  -5   4     1876.95     1990.11     75.38 o 
   6  -5   4      888.50      959.88     46.88 o 
   7  -5   4      237.29      270.15     27.34 o 
   8  -5   4      200.13      205.54     33.73 o 
 -10  -4   4      290.21      256.91     54.77 o 
  -9  -4   4     1123.78     1060.06    101.09 o 
  -8  -4   4     1141.76     1226.60    102.85 o 
  -7  -4   4      756.08      641.28     69.80 o 
  -6  -4   4     3126.51     3062.71    143.94 o 
  -5  -4   4     1277.29     1251.56     68.76 o 
  -4  -4   4      504.11      555.58     46.67 o 
  -3  -4   4      710.89      677.54     27.64 o 
  -2  -4   4     3010.48     3095.29     56.48 o 
  -1  -4   4     2112.88     2066.47     42.93 o 
   0  -4   4     3411.16     3411.06     45.18 o 
   1  -4   4     2977.09     3081.31     48.74 o 
   2  -4   4     1960.32     2029.31     46.05 o 
   3  -4   4      465.66      437.80     34.65 o 
   4  -4   4      252.08      229.45     21.69 o 
   5  -4   4      904.93      816.16     70.91 o 
   6  -4   4        6.07       27.14     17.06 o 
   7  -4   4      521.88      538.41     47.94 o 
   8  -4   4      818.36      890.31     66.14 o 
   9  -4   4      620.03      631.19     79.98 o 
 -10  -3   4        4.83        6.89     18.58 o 
  -9  -3   4      162.74      130.66     37.47 o 
  -8  -3   4     1008.58      981.46     91.18 o 
  -7  -3   4     2822.67     2855.34    147.06 o 
  -6  -3   4      379.04      426.98     52.07 o 
  -5  -3   4      825.54      853.52     40.97 o 
  -4  -3   4     4106.22     4149.41    105.44 o 
  -3  -3   4     3313.90     3639.69     88.52 o 
  -2  -3   4     5514.96     5732.82     76.51 o 
  -1  -3   4     2779.13     2957.57     53.98 o 
   0  -3   4      863.97      938.09     24.92 o 
   1  -3   4     1196.02     1167.89     23.84 o 
   2  -3   4      745.85      714.58     24.70 o 
   3  -3   4     1596.12     1623.94     46.78 o 
   4  -3   4     3212.62     3383.99    100.15 o 
   5  -3   4     4135.27     4106.46    165.27 o 
   6  -3   4      873.62      808.82     76.34 o 
   7  -3   4     1159.42     1152.26     56.75 o 
   8  -3   4      116.72      112.62     23.94 o 
   9  -3   4      229.26      182.34     46.34 o 
 -10  -2   4      750.00      780.20     92.08 o 
  -9  -2   4     1303.55     1247.99    109.25 o 
  -8  -2   4     1690.84     1776.56    122.55 o 
  -7  -2   4     3612.18     3628.16    164.98 o 
  -6  -2   4      461.34      380.73     48.93 o 
  -5  -2   4        1.07        1.00      5.78 o 
  -4  -2   4       14.32       10.17      8.82 o 
  -3  -2   4      148.93      196.61     28.41 o 
  -2  -2   4      546.14      481.31     40.99 o 
  -1  -2   4     1735.87     1703.68     39.61 o 
   0  -2   4     7224.14     7394.58     82.11 o 
   1  -2   4     3130.49     2845.38     98.68 o 
   2  -2   4     3887.79     3922.03    125.02 o 
   3  -2   4      759.61      674.48     53.54 o 
   4  -2   4     1937.21     1842.12     96.26 o 
   5  -2   4        6.72        5.99      4.65 o 
   6  -2   4       15.26       15.67      8.80 o 
   7  -2   4        3.63        1.94      5.40 o 
   8  -2   4      694.28      733.96     57.70 o 
   9  -2   4      699.65      824.37     91.70 o 
  10  -2   4      495.92      655.14     86.36 o 
 -10  -1   4       16.75        8.44     13.86 o 
  -9  -1   4      130.53      130.17     35.05 o 
  -8  -1   4      537.87      597.94     70.29 o 
  -7  -1   4      329.98      474.32     59.38 o 
  -6  -1   4     1256.72     1247.16     88.29 o 
  -5  -1   4     3878.81     3964.05    108.19 o 
  -4  -1   4     3081.60     3092.58    121.26 o 
  -3  -1   4     7493.11     7650.20    185.42 o 
  -2  -1   4     4915.00     4953.26    135.46 o 
  -1  -1   4      765.04      869.18     49.99 o 
   0  -1   4       78.06       72.48     13.99 o 
   1  -1   4       78.25       72.86     14.59 o 
   2  -1   4     3287.87     3405.50    106.97 o 
   3  -1   4     4939.72     5036.72     79.86 o 
   4  -1   4     5509.49     5578.42     99.06 o 
   5  -1   4     3872.74     3963.91     78.98 o 
   6  -1   4     2513.73     2537.77     80.44 o 
   7  -1   4     2047.36     1991.88     66.03 o 
   8  -1   4      869.03      988.97     64.97 o 
   9  -1   4      518.06      575.25     75.89 o 
  10  -1   4       14.22        3.17     14.72 o 
 -10   0   4      809.75      708.30     86.90 o 
  -9   0   4     1094.86     1214.79    107.47 o 
  -8   0   4     2460.60     2567.74    146.92 o 
  -7   0   4      601.39      676.16     69.84 o 
  -6   0   4      623.69      545.78     57.65 o 
  -5   0   4      693.48      646.00     42.13 o 
  -4   0   4      177.90      210.19     30.12 o 
  -3   0   4      409.10      102.02    151.65 o 
  -2   0   4     1461.72     1384.93     66.13 o 
  -1   0   4     1815.85     1829.28     71.18 o 
   0   0   4     2414.58     2235.15     73.65 o 
   1   0   4     4094.75     3972.19     60.77 o 
   2   0   4     2253.79     2130.56     33.29 o 
   3   0   4     6225.37     5988.86     78.52 o 
   4   0   4     2896.61     2923.47     68.57 o 
   5   0   4       87.39       95.83     14.76 o 
   6   0   4      127.80      116.58     18.36 o 
   7   0   4     1160.06     1136.69     66.69 o 
   8   0   4       56.37       65.68     25.46 o 
   9   0   4      387.22      509.50     70.57 o 
  10   0   4      734.35      645.18     84.63 o 
  11   0   4      515.38      531.68     81.11 o 
 -10   1   4        1.72       -2.83     17.70 o 
  -9   1   4       29.33       46.36     23.96 o 
  -8   1   4        0.93       11.92     14.66 o 
  -7   1   4      232.85      239.32     42.31 o 
  -6   1   4      717.70      872.42     72.91 o 
  -5   1   4     3780.75     3850.47    104.77 o 
  -4   1   4     8590.61     8817.32    210.95 o 
  -3   1   4     5289.24     1876.45   2679.45 o 
  -2   1   4      621.81      566.32     29.10 o 
  -1   1   4     3090.29     3128.60    119.34 o 
   0   1   4      927.52      936.88     32.47 o 
   1   1   4      149.02      135.97      7.87 o 
   2   1   4     2876.29     2853.40     39.27 o 
   3   1   4     1366.64     1330.27     28.50 o 
   4   1   4     8231.21     8629.09    103.58 o 
   5   1   4     4956.75     5056.52    104.94 o 
   6   1   4     3801.39     3972.76     84.10 o 
   7   1   4     2251.01     2267.94     69.38 o 
   8   1   4     1826.02     2050.67    130.36 o 
   9   1   4      620.82      579.97     74.75 o 
  10   1   4       75.47       39.45     29.40 o 
  11   1   4        1.42       -5.62     22.27 o 
  -9   2   4     1315.73     1183.78    105.40 o 
  -8   2   4      774.93      898.39     85.42 o 
  -7   2   4      276.47      278.43     44.50 o 
  -6   2   4      568.65      600.18     60.29 o 
  -5   2   4      124.87      127.79     19.09 o 
  -4   2   4      204.06      220.61     30.58 o 
  -3   2   4      448.64      414.45     51.37 o 
  -2   2   4     1232.29     1227.14     42.21 o 
  -1   2   4     3122.01     3112.42     62.32 o 
   0   2   4    10581.43    10547.28    132.68 o 
   1   2   4     5276.94     4977.38     70.11 o 
   2   2   4     5210.40     5044.13     55.05 o 
   3   2   4     3194.61     3090.05     45.23 o 
   4   2   4        4.53       16.27      7.01 o 
   5   2   4      130.93      143.34     20.81 o 
   6   2   4      317.60      311.57     23.01 o 
   7   2   4       11.39       16.63     11.05 o 
   8   2   4     1597.11     2014.76    127.53 o 
   9   2   4     3009.65     3331.49    176.04 o 
  10   2   4      226.37      215.66     48.92 o 
  11   2   4      568.06      625.55     87.14 o 
  -9   3   4      304.01      342.89     55.79 o 
  -8   3   4       38.44       20.45     18.77 o 
  -7   3   4      393.01      372.35     52.26 o 
  -6   3   4     1528.37     1619.74     98.12 o 
  -5   3   4     2109.33     2093.07     75.34 o 
  -4   3   4     1138.00     1084.09     50.95 o 
  -3   3   4     1798.43     1794.47     48.08 o 
  -2   3   4     4042.01     4216.92    117.56 o 
  -1   3   4     5848.41     6111.38     78.59 o 
   0   3   4       78.03       83.33      9.76 o 
   1   3   4      147.11      151.98     11.39 o 
   2   3   4      116.99      104.70      6.39 o 
   3   3   4     3722.55     3842.38     49.09 o 
   4   3   4     6485.41     6535.24     75.98 o 
   5   3   4     1697.37     1724.20     51.78 o 
   6   3   4     2397.54     2588.04     57.76 o 
   7   3   4     2779.29     2811.94     76.92 o 
   8   3   4     2768.34     2980.22    153.24 o 
   9   3   4      192.05      195.52     43.10 o 
  10   3   4      279.29      277.98     55.78 o 
  11   3   4       73.70      105.08     38.36 o 
  -8   4   4      489.21      444.48     60.59 o 
  -7   4   4      713.59      741.32     71.13 o 
  -6   4   4      982.22     1063.31     78.36 o 
  -5   4   4      141.65      124.44     25.09 o 
  -4   4   4      204.69      204.24     17.90 o 
  -3   4   4      447.38      412.33     22.55 o 
  -2   4   4       52.12       38.02      5.97 o 
  -1   4   4     5049.98     4966.19     59.64 o 
   0   4   4     6114.97     6181.92     92.88 o 
   1   4   4     6024.69     6166.37    168.17 o 
   2   4   4     5200.40     5303.73    152.35 o 
   3   4   4     4797.82     4637.82    107.38 o 
   4   4   4     2107.20     2136.56     47.91 o 
   5   4   4      541.79      550.43     24.38 o 
   6   4   4      272.97      300.05     23.38 o 
   7   4   4      553.83      534.26     58.46 o 
   8   4   4      881.59      875.86     54.23 o 
   9   4   4      262.46      250.25     47.54 o 
  10   4   4     1214.30     1263.46    112.43 o 
  11   4   4     1652.20     1642.26    136.37 o 
  -8   5   4       67.54       54.52     23.29 o 
  -7   5   4       33.61       16.49     13.18 o 
  -6   5   4      419.53      419.74     48.50 o 
  -5   5   4     1002.91     1033.83     69.46 o 
  -4   5   4     2466.86     2450.24     79.92 o 
  -3   5   4      828.53      821.09     34.96 o 
  -2   5   4     1973.07     2020.57     40.16 o 
  -1   5   4     1564.49     1557.29     29.45 o 
   0   5   4       51.26       48.60      8.42 o 
   1   5   4       48.62       55.22      5.21 o 
   2   5   4      663.88      713.67     57.80 o 
   3   5   4     1242.16     1294.37     78.52 o 
   4   5   4      840.49      880.71     26.16 o 
   5   5   4     1752.91     1845.33     43.64 o 
   6   5   4     4090.44     4125.92     73.42 o 
   7   5   4     3339.61     3395.24    159.85 o 
   8   5   4      505.26      471.99     38.96 o 
   9   5   4      193.89      176.83     40.84 o 
  10   5   4      533.06      515.39     71.76 o 
  11   5   4       19.91       -3.50     16.93 o 
  -7   6   4      598.00      524.69     79.95 o 
  -6   6   4      343.11      319.69     34.09 o 
  -5   6   4      236.25      223.32     26.04 o 
  -4   6   4       90.32       66.68     13.18 o 
  -3   6   4       17.77       27.67      9.22 o 
  -2   6   4     1528.61     1461.50     52.03 o 
  -1   6   4     4089.72     4205.04    116.51 o 
   0   6   4     1563.80     1628.59     47.05 o 
   1   6   4     3181.26     3160.65     75.38 o 
   2   6   4     5040.50     5023.36     85.11 o 
   3   6   4     6131.37     6109.22    110.32 o 
   4   6   4     1195.05     1170.55     49.70 o 
   5   6   4      463.37      490.28     24.42 o 
   6   6   4      164.88      161.07     15.15 o 
   7   6   4      183.73      131.10     31.21 o 
   8   6   4     1354.28     1339.53     69.65 o 
   9   6   4      531.71      479.53     63.66 o 
  10   6   4      819.81      837.18     89.29 o 
  11   6   4      453.50      439.45     69.57 o 
  -6   7   4      408.81      373.64     67.00 o 
  -5   7   4      363.71      418.34     67.30 o 
  -4   7   4      356.41      353.83     32.86 o 
  -3   7   4     1368.44     1360.05     72.49 o 
  -2   7   4     3397.81     3155.42    182.06 o 
  -1   7   4       72.13       33.89     22.75 o 
   0   7   4        3.79        3.04      3.32 o 
   1   7   4        0.81       -1.10      3.07 o 
   2   7   4        0.82        3.55      2.00 o 
   3   7   4      576.11      554.97     26.74 o 
   4   7   4     1643.03     1771.46     54.01 o 
   5   7   4     1950.49     1792.68     54.34 o 
   6   7   4     1794.61     1795.29     64.62 o 
   7   7   4     1109.87     1094.27     43.02 o 
   8   7   4      685.48      656.08     49.68 o 
   9   7   4      919.77      951.44     88.27 o 
  10   7   4       75.46       37.46     20.96 o 
  11   7   4        6.10       -0.34     15.14 o 
  -6   8   4      387.08      429.06     74.32 o 
  -5   8   4      154.25      196.99     50.50 o 
  -4   8   4       10.71       -5.58     13.65 o 
  -3   8   4        7.61       14.47     14.01 o 
  -2   8   4      215.59      170.62     39.61 o 
  -1   8   4      488.24      460.49     36.15 o 
   0   8   4     2057.70     2006.91    115.28 o 
   1   8   4     3900.80     3790.88    155.79 o 
   2   8   4     3282.78     3116.13    151.45 o 
   3   8   4     1784.50     1803.93     51.48 o 
   4   8   4      491.15      537.85     33.31 o 
   5   8   4      991.57     1088.58     76.25 o 
   6   8   4       19.05       11.58      7.56 o 
   7   8   4       64.49       63.19     10.31 o 
   8   8   4        2.31      -10.92      9.87 o 
   9   8   4      379.12      427.99     61.33 o 
  10   8   4     1462.14     1415.98    114.82 o 
  11   8   4      794.57      718.22     87.27 o 
  -5   9   4      481.71      408.30     73.32 o 
  -4   9   4      887.70      857.53    100.05 o 
  -3   9   4      831.44      759.50     89.49 o 
  -2   9   4      160.86      162.86     41.14 o 
  -1   9   4      175.51      123.27     20.08 o 
   0   9   4      921.04      846.71     45.00 o 
   1   9   4       88.26       64.14     10.76 o 
   2   9   4       22.68       12.32     14.61 o 
   3   9   4      911.06      811.42    131.55 o 
   4   9   4      594.80      589.71     65.59 o 
   5   9   4     1480.00     1492.00     62.38 o 
   6   9   4     1523.62     1627.12     71.17 o 
   7   9   4     1024.54     1016.47     82.59 o 
   8   9   4      535.75      492.80     68.33 o 
   9   9   4      382.93      327.50     56.50 o 
  10   9   4       33.16       61.55     28.04 o 
  -4  10   4      143.18      118.68     42.11 o 
  -3  10   4        5.32        1.12     18.50 o 
  -2  10   4      402.65      356.79     64.40 o 
  -1  10   4      376.63      356.35     61.56 o 
   0  10   4      829.26      855.38     91.68 o 
   1  10   4      597.84      661.95     78.76 o 
   2  10   4     1621.32     1639.23    122.41 o 
   3  10   4      894.52      948.77     92.78 o 
   4  10   4      881.16      883.68     37.83 o 
   5  10   4      341.21      377.41     30.98 o 
   6  10   4       46.79       40.19     26.65 o 
   7  10   4       27.89       21.33     11.07 o 
   8  10   4      279.96      289.15     34.61 o 
   9  10   4      526.86      521.96     48.97 o 
  10  10   4      221.55      234.79     47.65 o 
  -2  11   4      535.50      527.57     79.92 o 
  -1  11   4      754.18      738.50     93.09 o 
   0  11   4      113.64      133.86     38.94 o 
   1  11   4       61.20       47.21     26.63 o 
   2  11   4        3.51        9.08     16.74 o 
   3  11   4      252.32      247.92     50.43 o 
   4  11   4      257.87      271.60     52.10 o 
   5  11   4      871.18      917.85     96.82 o 
   6  11   4      558.48      670.24     84.02 o 
   7  11   4     1037.76     1160.05    110.91 o 
   8  11   4      813.27      832.00     59.45 o 
   9  11   4      259.55      209.03     42.57 o 
   0  12   4      446.24      375.31     68.91 o 
   1  12   4      581.93      501.32     76.85 o 
   2  12   4      632.47      725.04     90.24 o 
   3  12   4      175.09      200.14     47.66 o 
   4  12   4      557.76      720.40     89.87 o 
   5  12   4      221.24      212.85     52.78 o 
   6  12   4      117.98      109.02     37.23 o 
   7  12   4      102.41       89.99     35.31 o 
   2  13   4       24.37       59.44     31.82 o 
   3  13   4        1.46      -14.76     19.59 o 
   4  13   4      197.41      187.61     50.85 o 
   5  13   4      295.88      501.88     76.54 o 
  -4 -11   5       18.16       47.50     21.61 o 
  -3 -11   5       41.87       68.51     23.97 o 
  -2 -11   5      973.72      968.68     92.01 o 
  -1 -11   5      893.05      681.56     78.25 o 
   0 -11   5       87.76       71.94     26.29 o 
  -7 -10   5      276.98      284.82     35.92 o 
  -6 -10   5      473.97      515.05     47.54 o 
  -5 -10   5      630.25      545.14     47.44 o 
  -4 -10   5      332.44      354.52     54.13 o 
  -3 -10   5      494.32      484.55     64.31 o 
  -2 -10   5      124.71      127.27     20.49 o 
  -1 -10   5       56.35       63.04     23.46 o 
   0 -10   5      213.86      136.15     36.71 o 
   1 -10   5       53.92       58.36     25.42 o 
   2 -10   5       41.46       45.74     24.13 o 
  -8  -9   5      458.36      461.98     47.52 o 
  -7  -9   5      260.91      274.41     35.63 o 
  -6  -9   5      212.47      232.48     31.68 o 
  -5  -9   5       39.74       34.54     21.70 o 
  -4  -9   5      442.98      399.64     37.98 o 
  -3  -9   5       28.57       19.83     16.32 o 
  -2  -9   5      476.95      513.13     39.50 o 
  -1  -9   5      337.14      306.35     40.40 o 
   0  -9   5     2698.91     2764.80     88.66 o 
   1  -9   5     1582.74     1750.47    121.07 o 
   2  -9   5      114.07      201.75     44.42 o 
   3  -9   5       21.58       40.48     22.62 o 
   4  -9   5       64.37       23.10     18.31 o 
  -8  -8   5      201.94      170.97     29.43 o 
  -7  -8   5      270.53      292.25     56.31 o 
  -6  -8   5      272.54      344.53     37.33 o 
  -5  -8   5      443.71      485.11     42.08 o 
  -4  -8   5      888.20      935.81     56.67 o 
  -3  -8   5     1043.98     1024.15     62.32 o 
  -2  -8   5       47.66       36.04      9.49 o 
  -1  -8   5       12.58       21.02      7.93 o 
   0  -8   5      143.23      133.34     16.74 o 
   1  -8   5      164.09      142.40     15.77 o 
   2  -8   5        7.54       -7.58     15.27 o 
   3  -8   5      701.18      740.18     81.17 o 
   4  -8   5      386.86      387.80     62.95 o 
   5  -8   5     1203.73     1167.74    110.39 o 
  -9  -7   5      454.68      351.52     61.70 o 
  -8  -7   5      346.06      321.88     56.90 o 
  -7  -7   5      915.78      828.65     59.09 o 
  -6  -7   5       12.17       -2.38      8.70 o 
  -5  -7   5      104.21      134.32     22.18 o 
  -4  -7   5      784.55      737.64     48.75 o 
  -3  -7   5      923.64      865.27     79.60 o 
  -2  -7   5     3261.50     3146.57    219.93 o 
  -1  -7   5     1336.90     1402.87     68.69 o 
   0  -7   5     1198.18     1192.11     35.57 o 
   1  -7   5      172.59      171.28     15.91 o 
   2  -7   5     2418.84     2448.29     71.44 o 
   3  -7   5      639.20      587.86     36.21 o 
   4  -7   5      205.21      285.62     51.02 o 
   5  -7   5       42.96      108.74     33.14 o 
   6  -7   5       18.25      -15.76     19.77 o 
  -9  -6   5        0.22      -14.76     20.92 o 
  -8  -6   5       69.51       76.54     28.78 o 
  -7  -6   5     1009.66     1185.53     99.89 o 
  -6  -6   5     1476.84     1346.78    100.96 o 
  -5  -6   5     1017.07     1025.10     58.60 o 
  -4  -6   5      289.55      304.68     25.05 o 
  -3  -6   5      352.58      356.37     26.14 o 
  -2  -6   5       47.00       40.81      7.69 o 
  -1  -6   5      727.51      764.71     27.98 o 
   0  -6   5      188.51      192.19     12.22 o 
   1  -6   5      170.55      175.29     24.08 o 
   2  -6   5     3639.24     3784.63    128.80 o 
   3  -6   5     1822.66     1933.69     78.54 o 
   4  -6   5      743.39      768.69     41.67 o 
   5  -6   5     1689.27     1753.92    125.47 o 
   6  -6   5      781.21      821.99     89.84 o 
   7  -6   5      549.21      580.08     54.26 o 
  -9  -5   5      530.24      570.68     75.84 o 
  -8  -5   5     1056.16     1104.26    100.17 o 
  -7  -5   5      128.80       75.29     27.55 o 
  -6  -5   5      589.46      613.24     67.06 o 
  -5  -5   5     1715.84     1950.54    112.98 o 
  -4  -5   5      734.54      666.79     36.05 o 
  -3  -5   5     1574.52     1551.29     53.31 o 
  -2  -5   5       52.83       36.01     14.92 o 
  -1  -5   5     1646.32     1608.48     47.81 o 
   0  -5   5     1969.77     1864.82     35.62 o 
   1  -5   5     2632.03     2670.85     48.18 o 
   2  -5   5      789.16      804.35     27.66 o 
   3  -5   5      262.43      244.19     19.25 o 
   4  -5   5     1844.09     1764.78    121.01 o 
   5  -5   5       32.79       22.20      9.49 o 
   6  -5   5       88.70       69.37     19.90 o 
   7  -5   5      318.91      380.94     57.28 o 
   8  -5   5      128.20      129.84     38.62 o 
  -9  -4   5      129.19      127.43     36.99 o 
  -8  -4   5       42.18       11.74     13.55 o 
  -7  -4   5      910.42      831.01     81.53 o 
  -6  -4   5      311.20      257.39     43.15 o 
  -5  -4   5     1262.13     1392.89     94.16 o 
  -4  -4   5     3415.47     3469.11     88.99 o 
  -3  -4   5     1463.40     1376.25     41.52 o 
  -2  -4   5      586.67      598.14     25.53 o 
  -1  -4   5      746.77      754.75     30.62 o 
   0  -4   5      337.76      404.58     18.39 o 
   1  -4   5      560.05      638.73     31.76 o 
   2  -4   5     1246.72     1203.60     71.73 o 
   3  -4   5      872.86      858.63     36.47 o 
   4  -4   5     8034.45     8263.14    133.55 o 
   5  -4   5     3294.75     3412.55     90.71 o 
   6  -4   5      685.63      810.65     70.04 o 
   7  -4   5      792.44      789.15     46.34 o 
   8  -4   5      294.10      313.78     40.42 o 
   9  -4   5      239.57      198.86     47.96 o 
  -9  -3   5      207.34      263.93     52.85 o 
  -8  -3   5     1104.55     1248.39    105.47 o 
  -7  -3   5     1486.45     1283.59    100.77 o 
  -6  -3   5     1497.69     1587.88    104.99 o 
  -5  -3   5      677.37      645.35     44.52 o 
  -4  -3   5      348.96      381.69     32.76 o 
  -3  -3   5      176.52      203.39     17.96 o 
  -2  -3   5     1173.27     1162.50     34.56 o 
  -1  -3   5      474.51      385.56     20.39 o 
   0  -3   5     1049.59      932.23     25.94 o 
   1  -3   5     5037.40     5191.54    108.22 o 
   2  -3   5     2184.48     2033.35     98.84 o 
   3  -3   5     1970.22     1873.14     53.14 o 
   4  -3   5      132.95      143.04     10.84 o 
   5  -3   5      274.15      299.36     35.03 o 
   6  -3   5      235.29      200.62     38.63 o 
   7  -3   5      228.99      208.58     42.54 o 
   8  -3   5      745.14      829.33     63.49 o 
   9  -3   5     1798.06     1966.10    186.33 o 
  -9  -2   5      197.90      159.26     43.47 o 
  -8  -2   5     1177.73     1160.42    101.40 o 
  -7  -2   5      305.78      351.63     52.85 o 
  -6  -2   5       25.53       32.26     16.36 o 
  -5  -2   5     1764.64     1829.17    104.20 o 
  -4  -2   5     1513.28     1484.19     87.75 o 
  -3  -2   5     5914.59     6269.66    177.53 o 
  -2  -2   5     6788.97     6943.65    179.00 o 
  -1  -2   5      521.24      458.03     32.41 o 
   0  -2   5      108.17      139.51     10.41 o 
   1  -2   5     3032.13     3161.01     78.60 o 
   2  -2   5     2473.79     2874.68    111.74 o 
   3  -2   5     2620.91     2507.35     33.16 o 
   4  -2   5     1994.84     1939.36     86.49 o 
   5  -2   5      541.48      523.26     31.45 o 
   6  -2   5     6585.79     6144.34    128.39 o 
   7  -2   5     1660.14     1551.10    136.52 o 
   8  -2   5     1377.90     1308.28     77.57 o 
   9  -2   5     1060.25     1010.34     72.88 o 
  10  -2   5       29.84       45.68     31.04 o 
  -9  -1   5     1098.02     1254.03    111.22 o 
  -8  -1   5     1257.50     1302.58    106.45 o 
  -7  -1   5       98.83       61.81     23.62 o 
  -6  -1   5       15.29        0.62     10.18 o 
  -5  -1   5        0.22       -1.32      5.48 o 
  -4  -1   5        9.46       27.26      9.75 o 
  -3  -1   5     1178.30     1311.32     75.89 o 
  -2  -1   5        4.06        3.03      5.93 o 
  -1  -1   5     4452.63     4463.93    222.74 o 
   0  -1   5     9273.38     9751.86    198.79 o 
   1  -1   5     3546.09     3256.44    177.53 o 
   2  -1   5      547.84      456.36     40.48 o 
   3  -1   5     6454.04     6530.97     90.61 o 
   4  -1   5     2695.03     2904.51     66.46 o 
   5  -1   5       80.09       85.32     11.10 o 
   6  -1   5     1438.32     1394.20     79.95 o 
   7  -1   5      802.97      764.59     47.62 o 
   8  -1   5      227.93      228.95     24.44 o 
   9  -1   5        9.74       -5.64     14.33 o 
  10  -1   5      430.10      550.51     80.32 o 
  -9   0   5        2.39       -1.85     11.39 o 
  -8   0   5      212.48      223.01     46.13 o 
  -7   0   5      436.71      370.66     52.82 o 
  -6   0   5     3525.98     3679.29    157.90 o 
  -5   0   5     2797.26     2733.00     91.38 o 
  -4   0   5     4326.90     4357.20    116.28 o 
  -3   0   5     1597.08     1478.35     79.32 o 
  -2   0   5        4.36        4.18      6.22 o 
  -1   0   5     1666.83     1721.68     76.39 o 
   0   0   5      721.42      781.97     47.25 o 
   1   0   5       17.09       22.45      4.13 o 
   2   0   5      105.83       90.19      6.27 o 
   3   0   5     3132.87     3238.42     46.60 o 
   4   0   5     2805.94     2834.05     68.16 o 
   5   0   5     6028.59     5937.70     97.29 o 
   6   0   5      988.86      937.89     40.50 o 
   7   0   5     1325.27     1298.55     61.70 o 
   8   0   5     5309.82     5509.89    153.41 o 
   9   0   5      181.07      188.04     43.85 o 
  10   0   5      104.09      100.56     40.66 o 
  -9   1   5     1400.03     1404.84    117.46 o 
  -8   1   5      153.21      173.32     39.06 o 
  -7   1   5      128.70      136.97     32.53 o 
  -6   1   5      124.91      122.66     29.16 o 
  -5   1   5       60.16       62.41     14.67 o 
  -4   1   5       55.36       64.18     18.01 o 
  -3   1   5      253.77      196.66     20.22 o 
  -2   1   5     3390.56     3426.37     80.36 o 
  -1   1   5    10565.91    11564.71    154.89 o 
   0   1   5     4486.45     4400.15     82.42 o 
   1   1   5     5839.17     5925.05     75.33 o 
   2   1   5    12879.73    13179.53    107.62 o 
   3   1   5     5051.25     5006.96     75.77 o 
   4   1   5       95.92       53.08      7.64 o 
   5   1   5      279.44      272.34     23.05 o 
   6   1   5      158.83      170.31     17.28 o 
   7   1   5       12.67       -1.51      6.90 o 
   8   1   5      859.28      843.02    131.58 o 
   9   1   5     1015.83     1144.30    106.14 o 
  10   1   5      748.11      895.74     99.38 o 
  11   1   5      361.86      438.25     71.96 o 
  -9   2   5      434.62      365.57     59.64 o 
  -8   2   5       13.83       48.39     20.19 o 
  -7   2   5      919.57      947.32     83.15 o 
  -6   2   5       98.66       94.92     25.90 o 
  -5   2   5      217.71      213.54     41.75 o 
  -4   2   5     4476.76     4418.20    147.81 o 
  -3   2   5      965.16      854.35     41.51 o 
  -2   2   5     2558.28     2757.68     69.91 o 
  -1   2   5        3.60        1.27      2.68 o 
   0   2   5       70.47       66.62     16.27 o 
   1   2   5        0.43        0.39      2.28 o 
   2   2   5      161.42      188.02     10.55 o 
   3   2   5       98.52       75.22      7.09 o 
   4   2   5     2061.33     2049.42     41.17 o 
   5   2   5     3725.95     3682.93     70.52 o 
   6   2   5     3442.21     3432.33     92.89 o 
   7   2   5     5129.96     5102.13     97.23 o 
   8   2   5       61.69       48.95     23.63 o 
   9   2   5      129.58      183.50     44.84 o 
  10   2   5      554.86      589.37     80.25 o 
  11   2   5        7.51       30.69     26.47 o 
  -9   3   5      102.12      114.21     34.67 o 
  -8   3   5       36.31       62.60     24.34 o 
  -7   3   5      992.94     1048.54     87.07 o 
  -6   3   5      385.63      380.98     48.60 o 
  -5   3   5     1456.50     1446.12     64.20 o 
  -4   3   5      222.82      203.33     30.00 o 
  -3   3   5     1092.40      537.91    546.65 o 
  -2   3   5     1029.31     1064.67     64.04 o 
  -1   3   5     3170.69     3260.55     60.01 o 
   0   3   5     8489.44     8710.84    127.96 o 
   1   3   5    16941.35    17756.41    162.92 o 
   2   3   5     6842.14     6689.28     98.61 o 
   3   3   5     3760.58     3705.45     51.16 o 
   4   3   5     2590.77     2615.67     49.86 o 
   5   3   5      148.89      163.72     12.49 o 
   6   3   5      249.43      220.01     18.66 o 
   7   3   5      511.86      488.02     31.88 o 
   8   3   5      709.93      691.66     74.23 o 
   9   3   5      902.37     1029.91     97.04 o 
  10   3   5     2175.93     2354.31    156.61 o 
  11   3   5      856.95     1027.45    110.34 o 
  -8   4   5       35.48       31.04     18.84 o 
  -7   4   5       96.96      111.75     28.62 o 
  -6   4   5      479.01      468.10     53.21 o 
  -5   4   5     1919.47     1913.27     73.15 o 
  -4   4   5        4.60        9.84      7.97 o 
  -3   4   5        4.24        2.24      2.69 o 
  -2   4   5     2607.80     2528.15     55.89 o 
  -1   4   5     3546.87     3666.81     69.91 o 
   0   4   5     1217.97     1252.32     43.00 o 
   1   4   5      594.31      722.92     32.03 o 
   2   4   5       37.21       41.02      5.46 o 
   3   4   5     2168.87     2227.53     35.03 o 
   4   4   5     2411.72     2406.38     45.94 o 
   5   4   5     1705.52     1752.73     40.37 o 
   6   4   5      932.19      937.42     41.46 o 
   7   4   5     1703.83     1712.66     91.26 o 
   8   4   5     1380.87     1258.38    136.91 o 
   9   4   5      824.88      877.39     88.47 o 
  10   4   5       22.48      -34.51     23.01 o 
  11   4   5        8.53       22.15     19.62 o 
  -7   5   5      477.73      443.19     54.31 o 
  -6   5   5      990.38      922.67     73.41 o 
  -5   5   5      378.60      381.08     43.18 o 
  -4   5   5       87.75       90.27     16.27 o 
  -3   5   5       77.72       78.98      9.46 o 
  -2   5   5     1732.73     1739.02     39.92 o 
  -1   5   5     2272.85     2355.55     55.74 o 
   0   5   5     5902.48     6213.12     80.95 o 
   1   5   5     2082.03     2054.29     91.37 o 
   2   5   5     4537.03     4655.39    157.90 o 
   3   5   5     6321.41     6485.22    189.35 o 
   4   5   5     1486.65     1493.05     36.54 o 
   5   5   5     2384.77     2426.59     50.07 o 
   6   5   5     1932.54     1980.27     49.95 o 
   7   5   5     1289.19     1300.27     48.89 o 
   8   5   5      706.30      671.11     48.28 o 
   9   5   5      183.80      174.93     40.24 o 
  10   5   5      140.37      128.31     36.85 o 
  11   5   5      598.86      525.01     77.78 o 
  -7   6   5      105.13       62.48     31.07 o 
  -6   6   5        9.34       21.58     11.41 o 
  -5   6   5      370.37      348.23     33.26 o 
  -4   6   5      732.13      765.43     45.42 o 
  -3   6   5     3395.64     3413.81    103.37 o 
  -2   6   5      655.14      679.01     29.07 o 
  -1   6   5       49.06       51.24      7.27 o 
   0   6   5      226.74      239.98     18.80 o 
   1   6   5      740.97      759.04     21.43 o 
   2   6   5       11.97        5.00      8.28 o 
   3   6   5     2928.06     3212.47    138.80 o 
   4   6   5     1813.27     1870.93     55.75 o 
   5   6   5     1128.82     1154.56     30.95 o 
   6   6   5     2677.48     2764.28     63.19 o 
   7   6   5     2079.04     2168.12     83.20 o 
   8   6   5      177.12      231.51     49.80 o 
   9   6   5      273.21      383.25     57.34 o 
  10   6   5      325.24      325.08     56.47 o 
  11   6   5       47.84       42.75     25.87 o 
  -6   7   5      647.67      621.65     87.74 o 
  -5   7   5        4.04        8.40     15.37 o 
  -4   7   5      153.88      134.25     18.19 o 
  -3   7   5       11.65        5.60      5.90 o 
  -2   7   5       72.27       90.27     19.91 o 
  -1   7   5     1017.01      972.64     50.65 o 
   0   7   5     2747.29     2708.34     75.46 o 
   1   7   5      883.74      843.17     45.60 o 
   2   7   5     3858.49     3882.25     51.21 o 
   3   7   5     1131.99     1046.85     38.52 o 
   4   7   5     2048.47     2058.76     68.20 o 
   5   7   5     1570.69     1678.86     66.51 o 
   6   7   5      114.84      118.91     11.72 o 
   7   7   5       14.75        5.91      5.51 o 
   8   7   5        6.67        2.17      5.08 o 
   9   7   5      656.08      734.97     55.57 o 
  10   7   5      728.07      712.80     82.80 o 
  11   7   5      784.55      778.67     92.50 o 
  -5   8   5      568.63      542.83     82.05 o 
  -4   8   5      342.67      309.76     59.78 o 
  -3   8   5     1080.70     1282.78    114.17 o 
  -2   8   5     1329.61     1242.65    193.64 o 
  -1   8   5     3077.01     2967.54    196.32 o 
   0   8   5       13.09       13.86      6.41 o 
   1   8   5        1.68        1.39      3.32 o 
   2   8   5       77.22       47.76     20.92 o 
   3   8   5       74.13       69.35     15.31 o 
   4   8   5      434.13      430.45     30.48 o 
   5   8   5     2485.24     2646.09     84.70 o 
   6   8   5     2238.35     2364.32     85.80 o 
   7   8   5      648.25      648.77     29.74 o 
   8   8   5     1023.27     1008.44     62.25 o 
   9   8   5      555.11      550.20     48.61 o 
  10   8   5      127.48      138.91     37.43 o 
  11   8   5        0.12      -13.19     21.61 o 
  -4   9   5      267.45      270.72     60.10 o 
  -3   9   5       28.17       20.67     20.26 o 
  -2   9   5      100.61      108.80     34.46 o 
  -1   9   5      406.05      465.08     67.87 o 
   0   9   5        1.98       -0.53      4.63 o 
   1   9   5     1043.67      957.76     49.05 o 
   2   9   5     2934.43     2963.21    160.27 o 
   3   9   5     1027.65      925.79     28.72 o 
   4   9   5      972.54     1045.71     45.65 o 
   5   9   5      122.72      122.61     21.34 o 
   6   9   5      146.98      122.80     20.10 o 
   7   9   5        0.33       -1.40     10.45 o 
   8   9   5       22.97       35.89     18.08 o 
   9   9   5       47.78       15.25     29.48 o 
  10   9   5      253.00      250.88     35.65 o 
  -3  10   5      842.33      709.16     95.23 o 
  -2  10   5      788.08      647.32     87.53 o 
  -1  10   5      311.63      378.25     65.49 o 
   0  10   5      768.30      863.07     94.60 o 
   1  10   5     1794.35     1911.49    136.96 o 
   2  10   5      148.19      138.76     37.57 o 
   3  10   5      337.40      390.21     60.72 o 
   4  10   5      674.84      583.73     46.55 o 
   5  10   5      197.40      198.30     22.53 o 
   6  10   5      657.91      687.06     73.69 o 
   7  10   5     1333.88     1338.44     70.01 o 
   8  10   5      956.37      990.15     63.69 o 
   9  10   5      470.29      438.98     44.67 o 
  10  10   5      291.59      263.78     49.81 o 
  -2  11   5        0.22       10.99     18.73 o 
  -1  11   5      247.59      363.63     67.51 o 
   0  11   5      324.53      304.35     59.66 o 
   1  11   5     1129.52     1257.98    117.63 o 
   2  11   5       34.79       31.69     21.10 o 
   3  11   5      560.77      566.13     76.15 o 
   4  11   5      957.09     1114.54    106.90 o 
   5  11   5      452.51      493.84     71.16 o 
   6  11   5       85.92       87.79     31.17 o 
   7  11   5       27.56       23.98     19.11 o 
   8  11   5       58.01       59.06     17.44 o 
   9  11   5      295.35      264.68     47.20 o 
   0  12   5      672.76      627.30     89.09 o 
   1  12   5        2.95      -17.08     16.30 o 
   2  12   5       61.73       25.11     24.78 o 
   3  12   5      156.48      214.95     52.57 o 
   4  12   5      180.21      183.55     48.26 o 
   5  12   5      327.70      444.34     72.38 o 
   6  12   5      744.17      822.16     97.06 o 
   7  12   5      247.50      210.71     52.98 o 
   3  13   5     1003.45      938.40    108.17 o 
   4  13   5        4.62       27.52     22.55 o 
  -6 -10   6       69.16       49.84     27.95 o 
  -5 -10   6      326.23      225.70     61.83 o 
  -4 -10   6       72.28       64.09     26.45 o 
  -3 -10   6      194.49      194.95     41.24 o 
  -2 -10   6      148.75      210.96     44.60 o 
  -1 -10   6      907.90      861.80     89.12 o 
   0 -10   6     1234.41     1170.84    105.17 o 
   1 -10   6      290.67      227.06     48.72 o 
   2 -10   6      431.15      398.99     65.48 o 
  -7  -9   6      308.70      310.86     39.42 o 
  -6  -9   6      782.93      763.05     59.29 o 
  -5  -9   6      287.63      255.07     33.21 o 
  -4  -9   6      222.30      223.63     31.01 o 
  -3  -9   6      493.11      479.83     62.70 o 
  -2  -9   6      326.93      394.68     58.27 o 
  -1  -9   6       13.43       22.52     14.22 o 
   0  -9   6      511.75      464.29     63.70 o 
   1  -9   6       48.39       48.81     24.35 o 
   2  -9   6      667.49      711.66     84.04 o 
   3  -9   6      368.01      455.42     68.60 o 
  -8  -8   6      570.81      536.46     52.46 o 
  -7  -8   6      207.29      216.97     32.76 o 
  -6  -8   6       18.50        6.92      8.63 o 
  -5  -8   6       45.60       28.91     19.07 o 
  -4  -8   6       22.33       38.26     13.41 o 
  -3  -8   6     1105.02     1253.78     97.40 o 
  -2  -8   6      651.03      720.36     74.18 o 
  -1  -8   6      583.58      698.36     73.28 o 
   0  -8   6      127.05      101.96     29.81 o 
   1  -8   6     1906.25     2101.04    132.92 o 
   2  -8   6     1022.54     1024.23     94.54 o 
   3  -8   6      132.79      184.07     43.09 o 
   4  -8   6      104.94      129.47     37.56 o 
   5  -8   6       10.21       23.78     19.28 o 
  -8  -7   6      225.23      129.44     38.57 o 
  -7  -7   6     1061.11     1079.23     70.07 o 
  -6  -7   6      510.31      531.55     46.97 o 
  -5  -7   6      521.29      566.37     46.43 o 
  -4  -7   6     1672.35     1803.09     80.69 o 
  -3  -7   6      799.04      821.66     46.38 o 
  -2  -7   6      290.77      284.21     45.32 o 
  -1  -7   6       16.76        3.32      5.17 o 
   0  -7   6        1.41        3.51      4.82 o 
   1  -7   6      337.39      350.07     21.56 o 
   2  -7   6     1585.83     1625.59    113.69 o 
   3  -7   6      347.32      297.72     50.26 o 
   4  -7   6     1306.49     1352.59    112.66 o 
   5  -7   6      741.17      756.61     88.45 o 
   6  -7   6      939.18      867.34     98.71 o 
  -8  -6   6      314.80      322.65     58.71 o 
  -7  -6   6       33.07        9.74     16.95 o 
  -6  -6   6       19.94       19.36     10.34 o 
  -5  -6   6        0.34       14.61     10.20 o 
  -4  -6   6        3.74       -2.52      4.04 o 
  -3  -6   6       38.47       43.00     12.07 o 
  -2  -6   6      816.92      795.47     49.18 o 
  -1  -6   6     2828.39     2743.70     68.56 o 
   0  -6   6     1897.09     1762.50     63.77 o 
   1  -6   6     1074.21     1022.33     65.27 o 
   2  -6   6        6.67       10.57      7.72 o 
   3  -6   6     1315.73     1220.21     40.12 o 
   4  -6   6      424.78      510.78     66.84 o 
   5  -6   6        0.10        4.07     15.20 o 
   6  -6   6       90.70      146.89     40.63 o 
   7  -6   6       27.86       53.53     17.73 o 
  -9  -5   6        6.81       15.39     13.19 o 
  -8  -5   6      216.77      221.79     47.87 o 
  -7  -5   6      127.37      109.96     32.63 o 
  -6  -5   6     1275.30     1157.20     95.54 o 
  -5  -5   6     2054.08     1943.24    117.75 o 
  -4  -5   6     1968.55     2014.43     83.53 o 
  -3  -5   6     1035.53     1014.87     55.18 o 
  -2  -5   6      357.42      350.96     25.99 o 
  -1  -5   6      140.11      128.79     14.03 o 
   0  -5   6      357.80      342.35     18.53 o 
   1  -5   6      615.59      579.76     40.33 o 
   2  -5   6      285.45      251.69     27.41 o 
   3  -5   6     1639.77     1771.09    112.29 o 
   4  -5   6     2277.49     2122.75    234.09 o 
   5  -5   6     1222.85     1435.11    110.88 o 
   6  -5   6      755.19      794.03     87.24 o 
   7  -5   6      172.54      187.90     47.68 o 
   8  -5   6      550.77      629.61     81.69 o 
  -9  -4   6      484.39      564.98     77.62 o 
  -8  -4   6      729.96      695.66     81.07 o 
  -7  -4   6      204.90      225.38     44.23 o 
  -6  -4   6      157.40      119.25     31.24 o 
  -5  -4   6        0.15       -8.63     11.48 o 
  -4  -4   6      366.06      324.07     31.43 o 
  -3  -4   6     2264.04     2358.25     68.17 o 
  -2  -4   6     1681.72     1988.30     73.45 o 
  -1  -4   6        5.36        5.36      3.60 o 
   0  -4   6     1863.05     1775.23     40.22 o 
   1  -4   6     4752.28     4903.61     95.56 o 
   2  -4   6     2811.65     2894.48    126.70 o 
   3  -4   6      754.12      781.40     70.63 o 
   4  -4   6      104.23       80.98      9.68 o 
   5  -4   6      288.07      272.44     15.94 o 
   6  -4   6       37.87       26.59      9.15 o 
   7  -4   6      223.16      146.01     38.46 o 
   8  -4   6      720.19      695.97     61.01 o 
  -9  -3   6       41.87       -3.88     12.80 o 
  -8  -3   6      453.89      425.39     63.94 o 
  -7  -3   6      631.72      715.14     77.97 o 
  -6  -3   6      515.03      476.37     60.52 o 
  -5  -3   6      619.39      635.24     64.86 o 
  -4  -3   6     3742.91     3797.75    118.51 o 
  -3  -3   6     1788.35     1809.74     71.37 o 
  -2  -3   6     1593.99     1678.55     44.10 o 
  -1  -3   6     1195.85     1185.15     34.33 o 
   0  -3   6        7.12        1.38      2.03 o 
   1  -3   6      522.90      558.84     36.12 o 
   2  -3   6       22.34       18.70     11.31 o 
   3  -3   6      922.41      995.43     53.36 o 
   4  -3   6      705.55      668.03     21.36 o 
   5  -3   6     1705.67     1771.42     47.12 o 
   6  -3   6      930.49      901.13    146.48 o 
   7  -3   6     1190.69     1077.12     97.58 o 
   8  -3   6      503.18      532.94     51.67 o 
   9  -3   6      258.33      222.45     42.58 o 
  -9  -2   6      669.94      753.10     89.55 o 
  -8  -2   6        2.27       -3.40     12.13 o 
  -7  -2   6      880.79      881.09     85.15 o 
  -6  -2   6      140.92      117.92     29.95 o 
  -5  -2   6       26.43       49.92     18.95 o 
  -4  -2   6      560.09      560.57     56.95 o 
  -3  -2   6     1174.77     1122.47     75.97 o 
  -2  -2   6      520.71      537.02     35.08 o 
  -1  -2   6     5805.19     5840.18    118.51 o 
   0  -2   6    10655.48    11307.33    159.40 o 
   1  -2   6      672.65      555.43     34.51 o 
   2  -2   6     1678.57     1730.21     90.06 o 
   3  -2   6     1809.68     1814.89     96.75 o 
   4  -2   6     2732.66     2728.05     70.71 o 
   5  -2   6        9.56       12.97      5.36 o 
   6  -2   6      795.45      724.45     66.77 o 
   7  -2   6       80.28       82.07     16.85 o 
   8  -2   6     1003.74      961.87     94.60 o 
   9  -2   6      146.16      208.27     34.34 o 
  10  -2   6      194.49      221.92     53.67 o 
  -9  -1   6       45.50       32.87     25.34 o 
  -8  -1   6       34.61       27.86     18.98 o 
  -7  -1   6       45.67       56.71     24.44 o 
  -6  -1   6     1449.27     1517.23    104.26 o 
  -5  -1   6     2406.06     2481.20    125.58 o 
  -4  -1   6     1155.26     1055.46     55.56 o 
  -3  -1   6      608.95      567.55     52.60 o 
  -2  -1   6     2612.68     2685.84    110.79 o 
  -1  -1   6     1558.20     1501.24     55.62 o 
   0  -1   6      353.95      375.32     37.67 o 
   1  -1   6       95.70      111.09      9.91 o 
   2  -1   6      333.47      304.41     35.16 o 
   3  -1   6     1215.00     1160.21     72.57 o 
   4  -1   6       52.29       33.56      7.31 o 
   5  -1   6      819.29      799.47     33.23 o 
   6  -1   6      647.32      623.86     61.19 o 
   7  -1   6     2083.47     2070.16    243.70 o 
   8  -1   6     1265.68     1492.35    113.62 o 
   9  -1   6      149.32      114.98     25.03 o 
  10  -1   6      227.28      365.23     68.40 o 
  -9   0   6      816.10      826.53     91.51 o 
  -8   0   6     2191.25     2344.74    146.02 o 
  -7   0   6      199.34      257.89     46.70 o 
  -6   0   6       95.54       72.04     24.47 o 
  -5   0   6      214.48      176.50     33.50 o 
  -4   0   6       91.86       97.86     16.90 o 
  -3   0   6      140.89      132.83     25.52 o 
  -2   0   6     3156.05     3449.67    123.71 o 
  -1   0   6     7982.14     8382.27    197.81 o 
   0   0   6     6101.47     5967.78    153.50 o 
   1   0   6     7345.66     7410.47     96.36 o 
   2   0   6     6458.11     6616.79     80.45 o 
   3   0   6     1825.69     1777.72     32.49 o 
   4   0   6      564.50      521.30     27.94 o 
   5   0   6        3.94        1.79      3.80 o 
   6   0   6      179.92      154.42     18.82 o 
   7   0   6      847.19      796.39     47.88 o 
   8   0   6       56.86       45.06     14.28 o 
   9   0   6       54.44       62.79     17.23 o 
  10   0   6     1322.55     1429.21    129.34 o 
  -9   1   6        0.06       59.73     26.80 o 
  -8   1   6        5.97      -10.66     12.30 o 
  -7   1   6      907.87      988.10     88.12 o 
  -6   1   6       52.58       62.68     22.46 o 
  -5   1   6     1652.84     1583.61     97.49 o 
  -4   1   6     3070.45     3005.07     91.97 o 
  -3   1   6     1724.30     1767.20     90.33 o 
  -2   1   6      368.84      304.29     24.94 o 
  -1   1   6      245.69       59.06    102.82 o 
   0   1   6      656.24      673.83     26.81 o 
   1   1   6      198.16      202.84     16.71 o 
   2   1   6       45.77       64.34      6.58 o 
   3   1   6     1317.91     1626.57     34.12 o 
   4   1   6     2920.10     2792.24     48.70 o 
   5   1   6     3992.40     3970.38     92.85 o 
   6   1   6     1747.43     1604.66     83.79 o 
   7   1   6     1238.67     1207.71     59.36 o 
   8   1   6       60.04       38.49     10.94 o 
   9   1   6        3.07        4.30     10.00 o 
  10   1   6       54.21       71.91     32.35 o 
  -9   2   6      243.07      240.48     49.61 o 
  -8   2   6       75.46       88.91     33.03 o 
  -7   2   6      432.97      417.09     56.72 o 
  -6   2   6     3230.44     3461.37    154.59 o 
  -5   2   6      592.59      625.94     60.71 o 
  -4   2   6        0.06        3.84      5.40 o 
  -3   2   6      984.22     1110.14     69.77 o 
  -2   2   6     4061.61     3318.49   1134.72 o 
  -1   2   6      807.52      712.02     35.03 o 
   0   2   6     4232.49     4464.08     91.87 o 
   1   2   6     3855.56     4009.04     66.82 o 
   2   2   6     6130.88     6199.21     72.34 o 
   3   2   6     4344.53     4221.05     59.26 o 
   4   2   6     2057.86     1957.10     44.83 o 
   5   2   6       15.59       14.41      4.54 o 
   6   2   6       43.84       45.60      9.29 o 
   7   2   6      605.95      645.73     43.11 o 
   8   2   6        1.23       -5.42      6.44 o 
   9   2   6     2912.33     3182.79    178.26 o 
  10   2   6      666.46      795.63     94.20 o 
  11   2   6      643.85      704.38     94.39 o 
  -8   3   6      390.23      344.24     54.93 o 
  -7   3   6      480.72      576.55     66.69 o 
  -6   3   6      895.80      944.81     79.07 o 
  -5   3   6     1494.65     1471.02     91.56 o 
  -4   3   6        9.22        5.66      8.13 o 
  -3   3   6     2687.89     2678.88    107.89 o 
  -2   3   6     3984.56      927.48   2057.11 o 
  -1   3   6     3836.50     4117.95     73.99 o 
   0   3   6        0.83       13.86      5.47 o 
   1   3   6        0.52        5.82      2.49 o 
   2   3   6      791.10      923.37     30.62 o 
   3   3   6     1816.62     1875.62     37.79 o 
   4   3   6     3373.31     3419.78     79.38 o 
   5   3   6      261.04      211.70     20.43 o 
   6   3   6     2147.97     2110.38     58.37 o 
   7   3   6      245.75      248.71     21.86 o 
   8   3   6      474.99      560.94     68.12 o 
   9   3   6      179.26      210.26     46.37 o 
  10   3   6       57.14      108.39     35.35 o 
  11   3   6       15.59       23.66     19.81 o 
  -8   4   6     1100.69      989.16     91.14 o 
  -7   4   6      652.02      743.81     73.72 o 
  -6   4   6      754.89      808.82     72.69 o 
  -5   4   6      273.38      238.09     27.00 o 
  -4   4   6      329.04      267.98     35.89 o 
  -3   4   6      328.68      329.07     26.28 o 
  -2   4   6       48.20       51.91      8.84 o 
  -1   4   6     1323.56     1376.87     40.72 o 
   0   4   6     4228.36     4280.48    149.53 o 
   1   4   6     1680.71     1537.29     40.41 o 
   2   4   6     1246.16     1183.26     35.89 o 
   3   4   6     2581.91     2544.68     42.29 o 
   4   4   6     1097.73     1097.16     38.74 o 
   5   4   6     1818.71     1853.13     42.22 o 
   6   4   6     2493.70     2540.30     64.67 o 
   7   4   6       64.49       75.67     13.05 o 
   8   4   6     1425.02     1310.58     67.43 o 
   9   4   6      224.54      281.68     51.74 o 
  10   4   6      264.08      298.74     57.26 o 
  11   4   6      826.95      906.06    103.54 o 
  -7   5   6        0.35        6.57     11.91 o 
  -6   5   6      481.15      486.47     55.28 o 
  -5   5   6      657.12      742.35     63.22 o 
  -4   5   6     4420.52     4441.78    143.39 o 
  -3   5   6     2021.51     1993.16     50.22 o 
  -2   5   6      241.49      227.14     15.34 o 
  -1   5   6     2839.63     2923.43     84.14 o 
   0   5   6     2436.15     2600.47     68.75 o 
   1   5   6     2963.94     3287.46     76.74 o 
   2   5   6     1491.26     1576.97     37.24 o 
   3   5   6     2240.03     2261.97     50.73 o 
   4   5   6     1507.20     1479.26     30.60 o 
   5   5   6     1470.78     1463.07     35.42 o 
   6   5   6      126.54      129.54     14.66 o 
   7   5   6      410.98      438.44     37.77 o 
   8   5   6     1336.49     1357.30     54.57 o 
   9   5   6      137.54      148.35     36.37 o 
  10   5   6      765.23      707.45     85.76 o 
  11   5   6       28.33       36.50     24.04 o 
  -6   6   6      673.91      837.38    100.41 o 
  -5   6   6        0.83        7.17      6.62 o 
  -4   6   6        3.19      -11.11     11.57 o 
  -3   6   6        8.77        3.08      4.47 o 
  -2   6   6      294.15      288.26     16.71 o 
  -1   6   6     1696.68     1785.96     62.52 o 
   0   6   6      401.76      398.98     19.77 o 
   1   6   6      394.42      363.13     19.68 o 
   2   6   6     2612.75     2534.87     89.74 o 
   3   6   6     1706.77     1589.30     70.43 o 
   4   6   6     1168.70     1219.31     88.83 o 
   5   6   6     1981.08     1963.99     46.05 o 
   6   6   6       21.86       17.66      6.49 o 
   7   6   6      130.52       90.46     18.26 o 
   8   6   6      292.35      311.10     34.19 o 
   9   6   6      342.41      384.36     58.61 o 
  10   6   6      196.05      240.28     50.50 o 
  11   6   6      167.33      131.43     38.64 o 
  -6   7   6      426.47      412.10     71.75 o 
  -5   7   6      675.22      702.71     90.32 o 
  -4   7   6     1320.87     1256.31    104.25 o 
  -3   7   6     1446.27     1405.68     56.14 o 
  -2   7   6     7379.66     6892.75    640.46 o 
  -1   7   6     1761.45     1754.91     70.51 o 
   0   7   6       14.49        8.36      2.83 o 
   1   7   6        6.67        5.21      3.14 o 
   2   7   6      226.80      235.30     29.36 o 
   3   7   6       13.98       14.56     10.13 o 
   4   7   6      728.01      763.21     42.32 o 
   5   7   6       47.93       44.41     11.95 o 
   6   7   6     1904.65     1837.30     44.72 o 
   7   7   6     3108.09     3078.71     71.37 o 
   8   7   6      375.67      372.91     27.26 o 
   9   7   6      328.51      437.50     43.21 o 
  10   7   6       99.94      113.47     34.04 o 
  11   7   6        1.35        2.45     15.99 o 
  -5   8   6      383.12      489.01     80.24 o 
  -4   8   6      128.67       55.62     29.46 o 
  -3   8   6       35.73        4.15     13.85 o 
  -2   8   6      421.42      371.13     36.54 o 
  -1   8   6      300.30      284.93     29.05 o 
   0   8   6       44.23       38.10     10.01 o 
   1   8   6     1893.57     1775.87     65.02 o 
   2   8   6     1194.47     1203.98     76.63 o 
   3   8   6     1921.52     2138.03     62.12 o 
   4   8   6      982.64      965.78     47.43 o 
   5   8   6       59.95       69.45     14.21 o 
   6   8   6       16.48       14.75      8.63 o 
   7   8   6       98.03       86.68     10.16 o 
   8   8   6       62.82       51.31     15.30 o 
   9   8   6        8.18       13.45      9.56 o 
  10   8   6      681.71      753.58     60.82 o 
  11   8   6      749.27      736.61     89.72 o 
  -4   9   6      923.01      928.94    109.20 o 
  -3   9   6      948.58      928.64    105.37 o 
  -2   9   6     1308.65     1446.31    126.07 o 
  -1   9   6      630.82      737.91     87.75 o 
   0   9   6     2619.83     2621.24    159.97 o 
   1   9   6      450.66      408.25     50.94 o 
   2   9   6       33.49       42.38     22.56 o 
   3   9   6      104.37      105.22     10.71 o 
   4   9   6      204.46      205.05     25.45 o 
   5   9   6      280.09      311.64     33.62 o 
   6   9   6     1776.92     1836.20     77.09 o 
   7   9   6      436.26      545.14     52.53 o 
   8   9   6      649.05      662.94     74.12 o 
   9   9   6      880.86      866.83     62.70 o 
  10   9   6      288.03      301.25     39.26 o 
  -3  10   6      116.90       93.58     42.04 o 
  -2  10   6       68.28       78.89     33.30 o 
  -1  10   6       25.56       42.68     27.76 o 
   0  10   6     1183.73     1258.33    115.85 o 
   1  10   6      746.62      916.64     97.47 o 
   2  10   6      829.93      951.20     96.76 o 
   3  10   6     1281.17     1313.94    113.35 o 
   4  10   6       84.41       97.38     12.53 o 
   5  10   6      339.12      394.74     58.23 o 
   6  10   6        4.45       -3.27      5.40 o 
   7  10   6        3.12       -5.45      9.07 o 
   8  10   6        9.01       -4.83      6.83 o 
   9  10   6      485.32      389.41     42.48 o 
  10  10   6      382.29      336.29     53.39 o 
  -2  11   6      622.44      694.80     97.83 o 
  -1  11   6      173.64      266.44     56.55 o 
   0  11   6      223.69      227.01     50.55 o 
   1  11   6      289.54      278.86     58.08 o 
   2  11   6     1316.82     1399.55    123.81 o 
   3  11   6       42.77       32.80     23.52 o 
   4  11   6      317.15      406.08     65.78 o 
   5  11   6      859.86     1076.34    106.32 o 
   6  11   6       96.25      105.90     35.36 o 
   7  11   6      246.81      244.85     54.88 o 
   8  11   6      553.11      555.31     79.70 o 
   0  12   6      454.38      480.65     81.12 o 
   1  12   6      668.82      629.19     90.05 o 
   2  12   6     1482.98     1473.89    133.47 o 
   3  12   6       71.67       60.32     34.91 o 
   4  12   6      280.00      309.25     62.84 o 
   5  12   6      390.64      429.40     71.98 o 
   6  12   6      110.20      150.18     43.16 o 
   7  12   6       68.14        6.67     12.30 o 
  -4 -10   7      387.96      339.29     57.01 o 
  -3 -10   7      192.54      210.32     46.25 o 
  -2 -10   7      347.96      340.07     59.47 o 
  -1 -10   7        0.84       -2.26     13.60 o 
   0 -10   7        3.94       -8.46     13.55 o 
  -6  -9   7      126.10       79.91     21.38 o 
  -5  -9   7        1.30      -12.59     13.52 o 
  -4  -9   7      174.73      136.31     37.66 o 
  -3  -9   7      138.35       89.56     29.31 o 
  -2  -9   7      153.20      132.07     34.49 o 
  -1  -9   7      353.70      401.61     61.85 o 
   0  -9   7      943.49     1171.91    106.17 o 
   1  -9   7      865.83      865.53     92.13 o 
   2  -9   7      287.49      240.39     49.96 o 
   3  -9   7      109.22       97.20     36.19 o 
  -7  -8   7      208.38      196.39     32.78 o 
  -6  -8   7      674.91      702.03     58.00 o 
  -5  -8   7      780.86      778.35     91.22 o 
  -4  -8   7      715.54      690.26     54.01 o 
  -3  -8   7      900.39      910.14     87.90 o 
  -2  -8   7      179.94      181.78     39.62 o 
  -1  -8   7       15.20       -3.21     11.58 o 
   0  -8   7       32.69       18.61     14.86 o 
   1  -8   7      169.26      136.68     36.53 o 
   2  -8   7      234.77      246.09     49.05 o 
   3  -8   7      597.08      492.91     70.43 o 
   4  -8   7      375.35      404.18     66.96 o 
  -8  -7   7      544.67      545.99     53.24 o 
  -7  -7   7      336.11      340.91     41.90 o 
  -6  -7   7       34.34       37.91     13.88 o 
  -5  -7   7        1.07        5.02     18.51 o 
  -4  -7   7        4.07        2.40      6.38 o 
  -3  -7   7       56.67       38.14     10.80 o 
  -2  -7   7     1494.23     1559.08    109.42 o 
  -1  -7   7     1015.73      922.53     84.75 o 
   0  -7   7      855.43      973.73     87.45 o 
   1  -7   7      789.19      829.07     82.77 o 
   2  -7   7      898.94     1000.96     93.18 o 
   3  -7   7      220.13      207.77     44.39 o 
   4  -7   7       39.53       39.91     26.86 o 
   5  -7   7        0.06      -12.07     15.60 o 
  -8  -6   7        3.90       11.55     13.83 o 
  -7  -6   7      446.58      411.43     62.30 o 
  -6  -6   7      751.13      711.51     55.41 o 
  -5  -6   7      721.94      690.67     52.91 o 
  -4  -6   7     1547.92     1666.49    102.15 o 
  -3  -6   7     1409.37     1468.37     65.17 o 
  -2  -6   7      640.73      631.27     42.19 o 
  -1  -6   7      373.60      294.55     26.27 o 
   0  -6   7        0.83       -0.95      9.14 o 
   1  -6   7       60.56       72.80     24.88 o 
   2  -6   7      141.08      168.52     37.24 o 
   3  -6   7      327.68      312.30     51.76 o 
   4  -6   7      807.93      996.98     95.13 o 
   5  -6   7     1250.43     1244.56    111.34 o 
   6  -6   7      397.87      475.77     71.20 o 
  -8  -5   7      436.00      449.00     67.96 o 
  -7  -5   7      411.56      396.45     61.31 o 
  -6  -5   7       22.11       20.75     16.28 o 
  -5  -5   7      235.42      207.86     28.60 o 
  -4  -5   7        0.07       -4.19      4.97 o 
  -3  -5   7      885.62      888.54     76.24 o 
  -2  -5   7      884.55      832.24     51.23 o 
  -1  -5   7     1226.43     1272.10     62.90 o 
   0  -5   7     3783.48     3667.26     69.55 o 
   1  -5   7     2023.70     1862.83     98.44 o 
   2  -5   7      399.38      448.92     57.35 o 
   3  -5   7      218.15      178.19     38.37 o 
   4  -5   7      703.20      717.46     77.01 o 
   5  -5   7        2.49        9.38     12.81 o 
   6  -5   7      165.27      200.47     45.97 o 
   7  -5   7      186.85      141.70     39.97 o 
  -8  -4   7      133.15      135.57     38.97 o 
  -7  -4   7      580.07      553.94     70.88 o 
  -6  -4   7      387.98      367.46     55.10 o 
  -5  -4   7     1411.82     1470.10    104.77 o 
  -4  -4   7     1975.99     1935.55     67.23 o 
  -3  -4   7     1206.35     1195.38     61.64 o 
  -2  -4   7      432.07      345.10     31.98 o 
  -1  -4   7     1139.87     1176.32     41.94 o 
   0  -4   7     1057.67     1048.30     34.09 o 
   1  -4   7       82.81      103.79     18.62 o 
   2  -4   7      595.21      581.39     41.84 o 
   3  -4   7      949.56     1048.57     85.47 o 
   4  -4   7     1268.29     1209.39     95.38 o 
   5  -4   7      712.01      864.24     84.57 o 
   6  -4   7      497.95      572.29     72.05 o 
   7  -4   7      497.09      526.91     73.34 o 
   8  -4   7      252.90      291.35     57.25 o 
  -9  -3   7      304.12      401.12     65.53 o 
  -8  -3   7     1027.78     1042.59    102.12 o 
  -7  -3   7      592.33      632.51     76.12 o 
  -6  -3   7      807.60      833.22     81.62 o 
  -5  -3   7      446.87      353.79     50.78 o 
  -4  -3   7      304.90      297.50     30.37 o 
  -3  -3   7     1164.73     1163.24     58.87 o 
  -2  -3   7     1674.87     1751.09     56.99 o 
  -1  -3   7     2007.18     2073.15     54.48 o 
   0  -3   7     1787.42     1768.47     44.27 o 
   1  -3   7     1974.42     2074.64     61.43 o 
   2  -3   7     3429.77     3393.05     81.21 o 
   3  -3   7     2648.76     2711.30    131.93 o 
   4  -3   7      153.38      128.55     29.21 o 
   5  -3   7       55.87       37.06     17.16 o 
   6  -3   7        0.04        2.12      3.67 o 
   7  -3   7      159.63      111.36     35.09 o 
   8  -3   7      524.72      479.20     72.48 o 
   9  -3   7      665.91      735.68     95.10 o 
  -9  -2   7       29.98      -31.09     25.87 o 
  -8  -2   7        6.41       12.15     18.64 o 
  -7  -2   7      486.89      482.56     65.17 o 
  -6  -2   7      553.98      576.70     67.27 o 
  -5  -2   7     1904.55     1664.08    108.29 o 
  -4  -2   7     1456.33     1432.72     95.10 o 
  -3  -2   7     1927.29     1867.85    104.16 o 
  -2  -2   7     2406.66     2532.51     82.98 o 
  -1  -2   7     2668.25     2812.01     85.23 o 
   0  -2   7       69.88       64.79      8.30 o 
   1  -2   7      219.13      219.55     22.92 o 
   2  -2   7       31.08       10.53      8.50 o 
   3  -2   7      119.03      123.82     18.90 o 
   4  -2   7     1460.45     1491.69     95.51 o 
   5  -2   7     1150.22     1143.48     38.72 o 
   6  -2   7     1225.03     1226.51     69.47 o 
   7  -2   7      658.34      818.83     83.85 o 
   8  -2   7      432.06      387.22     61.64 o 
   9  -2   7       38.97        7.48     15.31 o 
  -9  -1   7     1038.55      957.12    102.15 o 
  -8  -1   7     1375.95     1376.56    115.20 o 
  -7  -1   7      539.22      595.92     71.66 o 
  -6  -1   7     1038.47     1038.70     89.38 o 
  -5  -1   7       99.69      127.10     31.28 o 
  -4  -1   7       15.30       34.44     15.94 o 
  -3  -1   7      163.04      164.45     22.07 o 
  -2  -1   7      207.59      213.76     33.76 o 
  -1  -1   7     2815.81     2831.69     91.82 o 
   0  -1   7     6622.23     6702.69    183.46 o 
   1  -1   7     5235.81     5260.08    101.35 o 
   2  -1   7     1651.14     1545.33     84.91 o 
   3  -1   7     1256.12     1383.53     59.14 o 
   4  -1   7     1091.43     1120.02     31.07 o 
   5  -1   7      405.58      412.46     25.73 o 
   6  -1   7        0.76       10.58      6.92 o 
   7  -1   7      275.01      257.12     26.98 o 
   8  -1   7      420.43      395.89     59.35 o 
   9  -1   7      396.29      399.02     46.57 o 
  10  -1   7      828.66      843.35     71.13 o 
  -9   0   7        5.35       29.77     21.55 o 
  -8   0   7      496.85      339.09     58.10 o 
  -7   0   7       80.65       60.39     26.87 o 
  -6   0   7      696.74      784.62     76.47 o 
  -5   0   7     1830.13     1785.70    109.63 o 
  -4   0   7     2417.16     2409.42    120.18 o 
  -3   0   7     2725.29     2804.45     89.07 o 
  -2   0   7     2465.41     2589.57    114.04 o 
  -1   0   7     2800.28     3015.32     83.22 o 
   0   0   7      260.57      298.64     34.52 o 
   1   0   7       18.97       16.72      7.26 o 
   2   0   7      528.95      508.74     24.79 o 
   3   0   7     1244.66     1230.94     29.18 o 
   4   0   7      891.42      850.92     31.44 o 
   5   0   7     1189.85     1123.18     40.08 o 
   6   0   7     1497.35     1468.65     67.33 o 
   7   0   7     1452.90     1369.77    164.22 o 
   8   0   7      521.99      574.19     44.36 o 
   9   0   7        9.08       22.08     15.89 o 
  10   0   7       14.21        9.91     18.13 o 
  -9   1   7      847.99      838.60     94.40 o 
  -8   1   7      949.15     1005.84     96.79 o 
  -7   1   7     1181.29     1276.30    102.71 o 
  -6   1   7     1015.30     1064.89     88.48 o 
  -5   1   7       36.47       41.33     18.71 o 
  -4   1   7      145.25      174.53     31.67 o 
  -3   1   7        0.46        0.54      5.92 o 
  -2   1   7      310.87      282.63     36.35 o 
  -1   1   7     2671.79     2759.66    110.68 o 
   0   1   7     2354.67     2324.63     55.02 o 
   1   1   7     2836.09     2809.39     58.65 o 
   2   1   7     4472.13     4581.65     82.02 o 
   3   1   7     3835.15     3704.59     55.61 o 
   4   1   7      606.88      606.76     25.09 o 
   5   1   7      219.97      236.27     18.62 o 
   6   1   7        0.55        3.80      4.66 o 
   7   1   7        7.09       -6.57      6.81 o 
   8   1   7      219.47      219.16     27.74 o 
   9   1   7     1090.37     1161.66    134.32 o 
  10   1   7      962.55     1128.05    116.69 o 
  -8   2   7       28.49       21.68     17.12 o 
  -7   2   7      463.30      477.44     62.73 o 
  -6   2   7     1740.99     1844.19    115.24 o 
  -5   2   7     1455.83     1442.96     95.90 o 
  -4   2   7     2840.32     2816.39     91.96 o 
  -3   2   7     2985.00     3073.60     90.53 o 
  -2   2   7     4144.07     4502.63    146.19 o 
  -1   2   7     1034.62     1121.12     48.19 o 
   0   2   7      265.23      219.57     20.28 o 
   1   2   7       84.49       80.64     12.11 o 
   2   2   7      104.13      129.92     10.26 o 
   3   2   7      344.89      334.09     16.63 o 
   4   2   7     4376.02     4337.17    108.91 o 
   5   2   7     3743.76     3747.10     72.96 o 
   6   2   7     2398.42     2304.01     68.57 o 
   7   2   7      647.72      600.61     41.81 o 
   8   2   7       30.84       42.91     11.82 o 
   9   2   7      468.23      499.99     47.74 o 
  10   2   7      259.78      252.24     57.54 o 
  -8   3   7      260.33      182.87     42.09 o 
  -7   3   7      710.49      666.99     73.34 o 
  -6   3   7      449.64      456.73     56.75 o 
  -5   3   7     1368.29     1443.11     93.94 o 
  -4   3   7      337.94      350.61     31.78 o 
  -3   3   7      223.75      244.84     34.50 o 
  -2   3   7      572.27      639.47     52.00 o 
  -1   3   7     1617.42     1656.14     60.24 o 
   0   3   7     1093.34      396.82    521.98 o 
   1   3   7     2138.88     2141.10     91.23 o 
   2   3   7     1106.85      967.16     40.45 o 
   3   3   7     2422.42     2393.11     46.97 o 
   4   3   7     2311.89     2379.84     47.75 o 
   5   3   7      352.65      344.02     18.80 o 
   6   3   7      153.32      153.83     15.63 o 
   7   3   7        9.90        2.72      5.41 o 
   8   3   7     1604.89     1548.70    100.03 o 
   9   3   7     1015.05     1197.60    108.38 o 
  10   3   7      625.69      668.21     87.95 o 
  11   3   7      489.81      396.09     71.46 o 
  -7   4   7       99.71      101.88     30.73 o 
  -6   4   7      627.35      755.96     72.34 o 
  -5   4   7     1557.94     1563.47     97.03 o 
  -4   4   7     2990.90     2930.40    177.09 o 
  -3   4   7     2474.48     2421.20    150.70 o 
  -2   4   7     3183.30     3103.98     71.64 o 
  -1   4   7     2560.93      589.03   1261.85 o 
   0   4   7     1373.85     1430.08     77.00 o 
   1   4   7      155.65      172.85     18.10 o 
   2   4   7       83.00      108.23     11.32 o 
   3   4   7     2347.39     2492.03     55.88 o 
   4   4   7     1669.57     1736.47     39.34 o 
   5   4   7     1736.53     1722.64     42.08 o 
   6   4   7      698.52      655.54     30.94 o 
   7   4   7      870.24      837.20     34.03 o 
   8   4   7     2973.46     3002.09    159.98 o 
   9   4   7      973.51      991.76     97.68 o 
  10   4   7      151.69      166.10     41.86 o 
  11   4   7       33.56        7.97     16.68 o 
  -7   5   7      738.11      700.06     72.47 o 
  -6   5   7      488.81      430.99     53.40 o 
  -5   5   7      141.58      180.85     25.99 o 
  -4   5   7      115.86       92.94     14.67 o 
  -3   5   7      117.56      135.72     19.87 o 
  -2   5   7        1.97       -2.79      4.38 o 
  -1   5   7      499.11      539.63     46.47 o 
   0   5   7     2316.27     2405.23     71.93 o 
   1   5   7     1526.62     1568.46     38.32 o 
   2   5   7     2539.06     2425.08     53.44 o 
   3   5   7     2790.76     2747.70     94.26 o 
   4   5   7      174.24      180.55     11.58 o 
   5   5   7      686.52      687.99     24.91 o 
   6   5   7       90.81       78.12      9.39 o 
   7   5   7     1015.28      955.28     77.15 o 
   8   5   7      593.73      611.01     36.91 o 
   9   5   7      357.29      467.52     66.03 o 
  10   5   7      463.77      573.01     78.69 o 
  11   5   7      421.28      412.79     69.58 o 
  -6   6   7      223.16      280.18     62.68 o 
  -5   6   7      992.93      970.73     59.73 o 
  -4   6   7     1827.95     1784.80     75.63 o 
  -3   6   7     2124.27     2106.29     60.68 o 
  -2   6   7     2268.46     2188.26     98.91 o 
  -1   6   7     1133.52     1086.37     39.52 o 
   0   6   7     1259.33     1214.96     48.39 o 
   1   6   7      300.30      281.28     23.69 o 
   2   6   7        4.26        7.09      2.90 o 
   3   6   7      884.11      786.25     57.63 o 
   4   6   7     1185.32     1181.91     30.57 o 
   5   6   7      142.14      146.16     14.31 o 
   6   6   7      842.64      894.96     41.06 o 
   7   6   7     5429.88     5320.04    133.76 o 
   8   6   7     1500.54     1482.98     75.32 o 
   9   6   7      519.19      652.30     52.20 o 
  10   6   7      494.35      461.13     67.63 o 
  11   6   7        0.52      -21.10     20.90 o 
  -5   7   7      163.99       95.24     39.01 o 
  -4   7   7      110.76       74.15     30.21 o 
  -3   7   7       11.31       13.71      8.18 o 
  -2   7   7      522.68      490.77     33.05 o 
  -1   7   7      746.22      748.06     44.07 o 
   0   7   7      418.46      458.76     22.07 o 
   1   7   7      961.98      960.87     29.79 o 
   2   7   7     3542.58     3728.26     87.50 o 
   3   7   7     1795.79     1881.73    117.19 o 
   4   7   7     1588.28     1678.05    110.35 o 
   5   7   7       34.40       34.87     18.34 o 
   6   7   7      368.20      345.87     23.43 o 
   7   7   7       55.12       54.67      9.66 o 
   8   7   7      275.12      274.43     33.40 o 
   9   7   7      247.76      286.25     35.89 o 
  10   7   7      337.03      332.53     58.60 o 
  11   7   7      836.17     1019.41    108.03 o 
  -5   8   7     1217.92     1214.73    128.16 o 
  -4   8   7      297.27      241.18     55.94 o 
  -3   8   7      689.93      711.40     89.91 o 
  -2   8   7     1437.45     1663.25    132.58 o 
  -1   8   7     1819.72     1770.58    234.20 o 
   0   8   7       91.65      121.13     17.15 o 
   1   8   7        0.97        4.90      3.09 o 
   2   8   7       12.19        9.26      4.68 o 
   3   8   7       11.43       12.17      6.57 o 
   4   8   7       90.12       85.98     14.85 o 
   5   8   7      954.66      986.67     53.66 o 
   6   8   7     5384.47     5460.55    139.26 o 
   7   8   7     1665.94     1649.22     77.94 o 
   8   8   7      564.90      513.25     76.00 o 
   9   8   7      768.16      806.16     59.69 o 
  10   8   7       95.66       89.41     25.32 o 
  11   8   7       62.55       40.08     25.59 o 
  -4   9   7      202.60      190.71     53.54 o 
  -3   9   7       13.45       -5.93     18.75 o 
  -2   9   7      101.73      127.07     38.99 o 
  -1   9   7      268.69      270.30     53.99 o 
   0   9   7     1401.48     1388.61    119.52 o 
   1   9   7     2015.96     2142.34    144.51 o 
   2   9   7     1743.47     1639.06    124.50 o 
   3   9   7      921.89      926.96     36.01 o 
   4   9   7       79.50       78.36     19.34 o 
   5   9   7      103.71      135.43     34.34 o 
   6   9   7      521.95      463.55     54.01 o 
   7   9   7       90.05       77.24     18.07 o 
   8   9   7       43.41       43.89     14.40 o 
   9   9   7      120.01       96.46     21.28 o 
  10   9   7     1004.98     1062.11     73.32 o 
  -2  10   7      373.61      315.63     63.52 o 
  -1  10   7        4.20       53.13     31.32 o 
   0  10   7      139.92      134.77     41.00 o 
   1  10   7      926.71     1007.11    104.48 o 
   2  10   7       29.57       -0.33     11.81 o 
   3  10   7       11.55      -24.70     18.98 o 
   4  10   7      832.02      892.32     94.78 o 
   5  10   7     2028.09     1948.15     72.83 o 
   6  10   7      701.21      728.78     48.74 o 
   7  10   7      608.40      643.62     49.56 o 
   8  10   7      640.22      634.02     51.66 o 
   9  10   7      367.57      295.47     37.33 o 
  10  10   7      367.76      364.96     57.18 o 
  -1  11   7      330.23      325.26     67.21 o 
   0  11   7      501.87      539.83     81.77 o 
   1  11   7      896.76      852.28    100.83 o 
   2  11   7     1174.70     1097.75    113.02 o 
   3  11   7      192.28      239.55     53.89 o 
   4  11   7      477.10      503.09     73.46 o 
   5  11   7      837.25      971.52    104.32 o 
   6  11   7       29.81       40.74     23.12 o 
   7  11   7       55.95       45.67     26.51 o 
   8  11   7        3.04       33.39     21.24 o 
   1  12   7       21.97        9.43     26.08 o 
   2  12   7        0.18      -18.54     22.08 o 
   3  12   7      104.75       98.62     40.24 o 
   4  12   7      652.90      479.20     78.56 o 
   5  12   7      546.01      527.25     82.31 o 
   6  12   7      782.73      860.58    102.14 o 
  -5  -9   8      617.36      549.29     52.92 o 
  -4  -9   8      586.77      710.35     85.06 o 
  -3  -9   8      393.26      331.55     57.73 o 
  -2  -9   8      276.30      264.66     52.76 o 
  -1  -9   8      179.02      166.95     40.64 o 
   0  -9   8      115.83       81.06     33.11 o 
   1  -9   8       69.29       88.64     31.56 o 
   2  -9   8      302.77      290.99     57.06 o 
  -6  -8   8       40.67       40.03     15.66 o 
  -5  -8   8        2.72       -6.27     15.84 o 
  -4  -8   8      117.04      161.67     40.22 o 
  -3  -8   8      317.50      305.69     54.23 o 
  -2  -8   8      525.65      431.96     63.18 o 
  -1  -8   8      261.90      280.87     51.25 o 
   0  -8   8      601.52      635.06     76.18 o 
   1  -8   8     1783.65     2038.38    141.53 o 
   2  -8   8      577.55      614.81     79.97 o 
   3  -8   8      293.16      192.61     48.24 o 
   4  -8   8      205.88      229.83     53.66 o 
  -7  -7   8      166.83      120.60     26.48 o 
  -6  -7   8      803.16      791.75     63.07 o 
  -5  -7   8      641.20      701.13     65.01 o 
  -4  -7   8      679.97      796.22     58.97 o 
  -3  -7   8     1273.20     1339.65    107.81 o 
  -2  -7   8      917.19      902.56     87.97 o 
  -1  -7   8      319.91      347.26     54.44 o 
   0  -7   8       17.54       36.38     17.42 o 
   1  -7   8       14.69      -28.31     18.88 o 
   2  -7   8      114.81      126.38     34.00 o 
   3  -7   8      383.52      358.31     60.81 o 
   4  -7   8      330.92      355.32     62.44 o 
   5  -7   8      803.72      907.57    101.69 o 
  -7  -6   8      265.27      247.21     35.94 o 
  -6  -6   8      140.42      132.68     24.90 o 
  -5  -6   8        3.37       15.47     10.68 o 
  -4  -6   8       18.59       -0.22     10.79 o 
  -3  -6   8      191.20      149.72     18.85 o 
  -2  -6   8     1100.60     1094.36     98.24 o 
  -1  -6   8     1446.02     1348.55    157.16 o 
   0  -6   8     1871.02     1720.09     48.84 o 
   1  -6   8      622.36      635.44     72.07 o 
   2  -6   8      862.30      841.54     85.48 o 
   3  -6   8     1251.55     1399.95    113.04 o 
   4  -6   8      332.20      376.48     60.68 o 
   5  -6   8       77.59      100.64     34.21 o 
   6  -6   8       60.85       68.06     30.53 o 
  -8  -5   8       36.21       15.95     19.99 o 
  -7  -5   8      329.48      345.53     58.90 o 
  -6  -5   8      478.83      473.51     45.90 o 
  -5  -5   8     1032.23     1066.95     67.10 o 
  -4  -5   8     2011.93     2117.79     91.62 o 
  -3  -5   8     1757.61     1580.78     88.98 o 
  -2  -5   8      826.35      783.90     96.41 o 
  -1  -5   8      856.36      806.86     77.37 o 
   0  -5   8      488.36      472.54     27.55 o 
   1  -5   8       38.97       54.47     22.77 o 
   2  -5   8      301.46      310.02     49.45 o 
   3  -5   8      204.42      179.16     39.60 o 
   4  -5   8      516.16      614.11     74.12 o 
   5  -5   8     1198.24     1378.95    115.33 o 
   6  -5   8      808.12      737.50     88.34 o 
   7  -5   8      539.76      468.37     74.96 o 
  -8  -4   8      646.95      614.84     81.41 o 
  -7  -4   8      239.74      221.66     47.20 o 
  -6  -4   8       44.91       57.25     23.96 o 
  -5  -4   8      477.77      507.11     64.39 o 
  -4  -4   8        0.61      -13.32      8.88 o 
  -3  -4   8      906.28      983.22     58.73 o 
  -2  -4   8      506.14      498.06     30.42 o 
  -1  -4   8     1082.24     1048.15     47.43 o 
   0  -4   8     2542.32     2502.99    218.06 o 
   1  -4   8     3664.87     3629.21    158.75 o 
   2  -4   8     2123.48     2304.71    128.52 o 
   3  -4   8      511.76      544.62     64.41 o 
   4  -4   8      781.52      689.84     74.60 o 
   5  -4   8       83.18       81.29     27.58 o 
   6  -4   8        2.85       18.34     16.26 o 
   7  -4   8       30.34       23.85     20.50 o 
  -8  -3   8      100.68      116.70     38.20 o 
  -7  -3   8      523.48      492.22     68.86 o 
  -6  -3   8      835.97      869.20     86.13 o 
  -5  -3   8     1034.20     1038.47     90.15 o 
  -4  -3   8     2605.18     2343.66    131.17 o 
  -3  -3   8     2227.16     2105.48     85.70 o 
  -2  -3   8     1591.71     1471.81     60.75 o 
  -1  -3   8     1279.30     1228.43     50.37 o 
   0  -3   8      251.85      269.15     19.69 o 
   1  -3   8       79.55      122.59     27.28 o 
   2  -3   8        0.47       -8.73      8.93 o 
   3  -3   8      620.88      636.91     65.91 o 
   4  -3   8     2157.58     2063.74    124.03 o 
   5  -3   8     1550.32     1505.49    111.04 o 
   6  -3   8      330.76      385.24     59.22 o 
   7  -3   8      756.83      739.80     86.29 o 
   8  -3   8      732.32      691.79     87.01 o 
   9  -3   8      205.46      297.12     60.91 o 
  -8  -2   8      537.99      475.67     73.33 o 
  -7  -2   8      771.16      885.18     90.96 o 
  -6  -2   8     1363.46     1522.16    113.06 o 
  -5  -2   8      188.02      175.30     37.09 o 
  -4  -2   8      278.42      244.17     41.77 o 
  -3  -2   8      231.26      197.71     36.11 o 
  -2  -2   8      630.53      684.65     44.95 o 
  -1  -2   8     1662.45     1682.03     69.78 o 
   0  -2   8     2488.73     2470.30     83.50 o 
   1  -2   8     2444.32     2351.94     56.69 o 
   2  -2   8     3233.68     3404.67     82.43 o 
   3  -2   8     4757.69     4697.47    174.78 o 
   4  -2   8     1155.25     1275.57     92.57 o 
   5  -2   8        1.95       -6.95     11.21 o 
   6  -2   8        9.32        4.50     10.20 o 
   7  -2   8       77.33       75.61     29.72 o 
   8  -2   8      220.90      306.83     56.13 o 
   9  -2   8      765.30      784.88     93.55 o 
  -8  -1   8      199.97      264.93     54.41 o 
  -7  -1   8      229.31      214.05     44.10 o 
  -6  -1   8      340.26      286.20     49.65 o 
  -5  -1   8     2645.75     2711.95    143.44 o 
  -4  -1   8     3134.61     2870.98    141.06 o 
  -3  -1   8     1714.15     1601.67    100.24 o 
  -2  -1   8     2677.17     2722.14     86.17 o 
  -1  -1   8     2722.44     2850.76    124.38 o 
   0  -1   8      662.81      708.28     60.01 o 
   1  -1   8       79.63       76.35      9.35 o 
   2  -1   8      345.99      334.76     13.57 o 
   3  -1   8      364.54      340.25     30.93 o 
   4  -1   8      958.20      990.28     77.21 o 
   5  -1   8      830.79      854.38     33.34 o 
   6  -1   8     2394.71     2448.70    263.93 o 
   7  -1   8     2043.87     2204.78    136.13 o 
   8  -1   8      513.83      503.42     68.83 o 
   9  -1   8      322.36      298.08     56.54 o 
  -8   0   8      738.77      811.36     90.44 o 
  -7   0   8      523.34      541.56     70.03 o 
  -6   0   8      285.74      388.09     56.66 o 
  -5   0   8      238.90      166.28     34.85 o 
  -4   0   8      118.82       86.08     25.19 o 
  -3   0   8        6.77        2.48      9.90 o 
  -2   0   8      200.00      182.12     23.17 o 
  -1   0   8     1817.70     1836.56     56.39 o 
   0   0   8     6078.13     6123.78    117.09 o 
   1   0   8     5604.14     5714.06    105.36 o 
   2   0   8     3173.05     3109.82     81.05 o 
   3   0   8     1571.61     1581.30     39.92 o 
   4   0   8     1037.58     1038.81     34.53 o 
   5   0   8     1113.20     1084.06     81.03 o 
   6   0   8      232.17      188.99     21.08 o 
   7   0   8      199.97      167.42     22.08 o 
   8   0   8      618.81      646.84     73.62 o 
   9   0   8      624.92      642.26     79.18 o 
  10   0   8      317.88      374.89     46.97 o 
  -8   1   8       34.78       11.18     13.97 o 
  -7   1   8      132.74      165.86     40.01 o 
  -6   1   8     1466.76     1441.60    106.60 o 
  -5   1   8     2051.35     2183.38    124.57 o 
  -4   1   8     1593.56     1769.07    106.32 o 
  -3   1   8     2685.84     2687.89     96.98 o 
  -2   1   8     3024.22     3071.06     92.87 o 
  -1   1   8     1897.22     1945.79     77.23 o 
   0   1   8      415.36      404.67     29.00 o 
   1   1   8      362.60      364.66     26.09 o 
   2   1   8        0.74        6.39      4.92 o 
   3   1   8     1576.48     1638.94     41.51 o 
   4   1   8     2501.67     2630.89     49.34 o 
   5   1   8     2067.82     2115.61     46.72 o 
   6   1   8     1916.34     1942.33    106.61 o 
   7   1   8     1418.57     1333.48    104.54 o 
   8   1   8     1813.11     1691.92     75.64 o 
   9   1   8      700.08      634.42     74.46 o 
  10   1   8      152.49      157.64     55.72 o 
  -8   2   8      495.89      451.55     64.19 o 
  -7   2   8      699.32      776.24     82.23 o 
  -6   2   8      614.47      642.73     70.23 o 
  -5   2   8      171.44      207.18     38.33 o 
  -4   2   8       39.86       26.76     15.21 o 
  -3   2   8       28.36       21.73      9.24 o 
  -2   2   8      220.80      198.77     40.75 o 
  -1   2   8     3070.95     3152.69     90.75 o 
   0   2   8     3085.70     3088.09     84.41 o 
   1   2   8     2316.33     2278.38     68.24 o 
   2   2   8     4658.79     4616.88     98.95 o 
   3   2   8     4745.44     4841.07     70.51 o 
   4   2   8     1680.52     1707.43     46.97 o 
   5   2   8      357.10      368.37     26.50 o 
   6   2   8        1.69       10.75      4.70 o 
   7   2   8        9.03      -13.22     14.14 o 
   8   2   8      211.84      241.00     39.22 o 
   9   2   8      432.50      459.63     62.55 o 
  10   2   8      613.17      589.34     85.18 o 
  -7   3   8      267.84      230.21     44.08 o 
  -6   3   8      608.60      569.29     66.91 o 
  -5   3   8      999.26     1086.04     84.91 o 
  -4   3   8     2158.80     2200.35    115.34 o 
  -3   3   8     2411.31     2343.44    216.19 o 
  -2   3   8     2436.89     2596.35     86.79 o 
  -1   3   8     1632.96     1689.98    101.09 o 
   0   3   8      570.22      589.36     56.26 o 
   1   3   8      147.79      142.02     17.24 o 
   2   3   8        1.76       -5.54      3.70 o 
   3   3   8      260.09      227.15     16.05 o 
   4   3   8     1695.71     1590.77     46.54 o 
   5   3   8     3932.13     3870.26     78.41 o 
   6   3   8     3997.67     3882.02     71.54 o 
   7   3   8     2372.16     2419.19     94.45 o 
   8   3   8     1220.17     1245.21     90.40 o 
   9   3   8      572.23      568.16     53.09 o 
  10   3   8      584.71      599.35     82.57 o 
  -7   4   8      427.52      396.89     57.74 o 
  -6   4   8      614.66      560.51     63.40 o 
  -5   4   8      825.12      848.46     74.43 o 
  -4   4   8      175.85      176.81     32.04 o 
  -3   4   8       89.64      102.46     14.13 o 
  -2   4   8      974.92      975.96     52.80 o 
  -1   4   8     1500.69     1550.62    102.71 o 
   0   4   8     1457.74     1544.90     92.89 o 
   1   4   8     2998.13     3045.61     65.84 o 
   2   4   8     2733.06     2838.98     67.95 o 
   3   4   8     3288.88     3322.92     69.22 o 
   4   4   8     2215.76     2134.21     87.25 o 
   5   4   8      708.27      668.90     33.53 o 
   6   4   8      106.05       95.26     26.94 o 
   7   4   8       39.90       38.19      7.89 o 
   8   4   8      294.79      335.76     41.27 o 
   9   4   8      283.43      282.55     51.47 o 
  10   4   8      710.94      800.85     94.51 o 
  -6   5   8      164.61      181.01     29.16 o 
  -5   5   8      657.32      602.08     74.58 o 
  -4   5   8      934.29     1063.96     61.58 o 
  -3   5   8     1118.13     1048.72     45.76 o 
  -2   5   8     2184.76     2238.94     80.58 o 
  -1   5   8     1859.09     1983.47     73.29 o 
   0   5   8     1155.77      239.04    605.66 o 
   1   5   8      273.50      276.22     23.57 o 
   2   5   8       87.85       88.09      9.56 o 
   3   5   8     1272.42     1227.20     40.15 o 
   4   5   8     2246.98     2311.98     57.03 o 
   5   5   8     1338.27     1350.41     38.21 o 
   6   5   8     1104.37     1140.45     65.58 o 
   7   5   8     3478.62     3440.17     96.89 o 
   8   5   8     3087.42     2916.42    115.82 o 
   9   5   8     1308.51     1355.48    113.97 o 
  10   5   8      447.39      411.59     68.41 o 
  11   5   8        0.70       36.47     24.08 o 
  -5   6   8      124.26      111.65     22.13 o 
  -4   6   8       14.79       11.02      9.49 o 
  -3   6   8        5.60        6.15      7.66 o 
  -2   6   8      106.42       87.05     14.85 o 
  -1   6   8      712.00      141.96    351.85 o 
   0   6   8     1705.55     1751.65    111.25 o 
   1   6   8     2221.71     2216.21     55.01 o 
   2   6   8     4222.30     4307.59     79.79 o 
   3   6   8     3167.27     3159.58     88.22 o 
   4   6   8      590.96      625.67     70.23 o 
   5   6   8      475.30      493.17     21.23 o 
   6   6   8      244.47      253.92     17.37 o 
   7   6   8       20.67       15.52      8.82 o 
   8   6   8      147.68      159.37     25.28 o 
   9   6   8      362.32      391.30     41.38 o 
  10   6   8      352.84      425.43     67.65 o 
  11   6   8      727.80      788.04     95.04 o 
  -5   7   8      505.00      438.61     75.72 o 
  -4   7   8      515.06      516.61     78.96 o 
  -3   7   8     1046.44     1181.61    113.24 o 
  -2   7   8     1060.48      891.69     72.60 o 
  -1   7   8      671.00      608.54     30.71 o 
   0   7   8      399.66      374.02     22.42 o 
   1   7   8      158.70      154.45     15.03 o 
   2   7   8       91.47       85.31      6.82 o 
   3   7   8      582.06      568.97     66.11 o 
   4   7   8      904.08      989.14     86.73 o 
   5   7   8     1046.79      943.29     84.09 o 
   6   7   8     3794.03     3754.48    158.25 o 
   7   7   8     3130.84     2968.86     79.63 o 
   8   7   8      781.09      795.05     56.88 o 
   9   7   8      798.37      807.65     68.91 o 
  10   7   8      295.37      283.30     37.84 o 
  11   7   8      180.00      151.40     43.68 o 
  -4   8   8       88.49       94.22     37.87 o 
  -3   8   8        3.75      -19.98     21.58 o 
  -2   8   8       85.62       81.61     33.53 o 
  -1   8   8      403.55      509.79     73.72 o 
   0   8   8     1060.05     1081.09     34.20 o 
   1   8   8     1889.47     1835.37     78.67 o 
   2   8   8     2050.66     2000.75     63.36 o 
   3   8   8     1502.52     1485.27     59.34 o 
   4   8   8     1238.84     1259.15    102.89 o 
   5   8   8      665.54      678.81     64.75 o 
   6   8   8      463.56      477.19     40.98 o 
   7   8   8        5.27        9.84     10.96 o 
   8   8   8       42.88       12.05     23.14 o 
   9   8   8       67.54       44.05     28.24 o 
  10   8   8      920.16      863.58     66.17 o 
  -3   9   8      573.31      664.40     93.54 o 
  -2   9   8      807.17      927.50    107.30 o 
  -1   9   8      633.39      768.21     93.81 o 
   0   9   8      159.91      174.30     45.69 o 
   1   9   8      151.89      211.99     47.68 o 
   2   9   8       58.00       44.74      7.23 o 
   3   9   8      109.70      113.90     15.20 o 
   4   9   8       50.33       60.17     14.29 o 
   5   9   8     2084.57     2187.29     82.44 o 
   6   9   8     2531.37     2705.52     98.05 o 
   7   9   8     1199.92     1303.82     70.84 o 
   8   9   8      774.19      800.33     58.71 o 
   9   9   8      409.10      411.83     44.44 o 
  10   9   8      384.34      447.13     47.20 o 
  -2  10   8       33.04       70.97     41.57 o 
  -1  10   8      365.64      465.06     77.59 o 
   0  10   8      524.65      590.94     84.30 o 
   1  10   8      716.20      865.16     98.85 o 
   2  10   8     1756.00     1992.28    147.41 o 
   3  10   8      734.18      861.46     96.14 o 
   4  10   8      439.97      522.36     74.60 o 
   5  10   8     1503.56     1525.25     66.34 o 
   6  10   8      674.60      701.05     49.16 o 
   7  10   8        7.46        5.88      8.59 o 
   8  10   8        0.40       -2.05      9.17 o 
   9  10   8      416.96      381.26     42.69 o 
   0  11   8      393.28      373.73     71.08 o 
   1  11   8      306.16      329.18     64.43 o 
   2  11   8       20.35       11.43     22.89 o 
   3  11   8      137.10      109.74     37.12 o 
   4  11   8     1464.42     1627.79    137.54 o 
   5  11   8      812.44      922.55    102.41 o 
   6  11   8      316.07      405.17     68.15 o 
   7  11   8      356.26      391.18     67.13 o 
   8  11   8      441.25      526.74     80.44 o 
   2  12   8      230.18      249.41     58.81 o 
   3  12   8      352.53      361.96     71.01 o 
   4  12   8     2235.56     2320.21    171.76 o 
   5  12   8      879.37     1012.10    111.18 o 
   6  12   8       55.87      112.17     36.25 o 
  -3  -9   9       53.15       53.48     26.96 o 
  -2  -9   9      360.40      370.20     64.38 o 
  -1  -9   9      406.72      447.79     69.29 o 
   0  -9   9      291.26      287.22     58.95 o 
  -5  -8   9     1332.73     1259.25    152.16 o 
  -4  -8   9      859.13      785.40     89.93 o 
  -3  -8   9      710.34      656.28     81.58 o 
  -2  -8   9      613.54      486.11     70.56 o 
  -1  -8   9      723.64      750.13     87.56 o 
   0  -8   9       38.24       23.50     17.08 o 
   1  -8   9        2.16       46.57     23.63 o 
   2  -8   9      154.59      210.86     47.38 o 
   3  -8   9      339.89      329.57     62.48 o 
  -6  -7   9       14.21       19.80     12.15 o 
  -5  -7   9        4.33      -19.89     22.33 o 
  -4  -7   9        1.36       -3.69      8.76 o 
  -3  -7   9      243.78      251.10     49.69 o 
  -2  -7   9      329.08      338.52     56.04 o 
  -1  -7   9      122.38      116.43     34.42 o 
   0  -7   9      736.62      768.34     85.06 o 
   1  -7   9     1287.39     1557.82    123.65 o 
   2  -7   9     1189.78     1204.10    110.57 o 
   3  -7   9      749.53      702.03     86.20 o 
   4  -7   9        5.38        3.13     17.41 o 
  -7  -6   9      505.23      456.37     70.80 o 
  -6  -6   9     1255.22     1344.34     82.63 o 
  -5  -6   9      857.69      820.92     62.74 o 
  -4  -6   9      960.10     1027.67     88.34 o 
  -3  -6   9     1928.08     1992.62    132.79 o 
  -2  -6   9     1269.53     1305.90    106.06 o 
  -1  -6   9      244.15      222.18     43.88 o 
   0  -6   9       39.81       29.75     17.95 o 
   1  -6   9       20.24        5.65     10.49 o 
   2  -6   9       25.21       37.28     19.87 o 
   3  -6   9      147.34      102.70     32.24 o 
   4  -6   9      359.08      315.79     59.31 o 
   5  -6   9     1288.49     1210.43    116.75 o 
  -7  -5   9      190.27      221.35     35.38 o 
  -6  -5   9      383.17      374.32     42.59 o 
  -5  -5   9       89.90       51.97     23.19 o 
  -4  -5   9        0.01        5.98      7.31 o 
  -3  -5   9      143.63      116.41     17.04 o 
  -2  -5   9      101.67       94.23     24.32 o 
  -1  -5   9     1573.53     1444.36    134.00 o 
   0  -5   9     2299.93     1965.05    247.22 o 
   1  -5   9     1826.51     1892.67    125.26 o 
   2  -5   9      916.21      874.41     86.33 o 
   3  -5   9      104.69      131.29     34.89 o 
   4  -5   9      374.93      403.72     62.97 o 
   5  -5   9      289.75      348.62     60.44 o 
   6  -5   9       72.95       19.58     17.87 o 
  -7  -4   9      588.49      548.96     75.70 o 
  -6  -4   9      321.43      266.05     50.42 o 
  -5  -4   9      688.52      754.68     69.40 o 
  -4  -4   9     2432.24     2434.12    100.92 o 
  -3  -4   9     1776.75     1796.37     99.37 o 
  -2  -4   9      384.67      341.53     31.01 o 
  -1  -4   9      885.89      884.85     44.87 o 
   0  -4   9      706.40      652.13     29.86 o 
   1  -4   9       53.20       56.06     21.87 o 
   2  -4   9       11.90       22.77     15.44 o 
   3  -4   9      246.83      294.77     49.76 o 
   4  -4   9      921.99      811.95     84.36 o 
   5  -4   9      347.39      316.36     55.71 o 
   6  -4   9      826.73      999.40    101.83 o 
   7  -4   9      384.94      507.22     75.60 o 
  -7  -3   9      643.28      619.76     79.85 o 
  -6  -3   9      162.83      137.05     36.43 o 
  -5  -3   9      225.98      221.20     45.31 o 
  -4  -3   9      225.46      205.95     29.31 o 
  -3  -3   9       53.19       67.66     12.97 o 
  -2  -3   9     1027.38      987.45     58.93 o 
  -1  -3   9     1681.20     1694.77     62.13 o 
   0  -3   9     1527.26     1478.50     49.03 o 
   1  -3   9     2693.95     2541.17    132.83 o 
   2  -3   9      800.19      747.41     72.31 o 
   3  -3   9     1997.17     2088.40    125.92 o 
   4  -3   9      684.82      635.50     71.65 o 
   5  -3   9        2.81        9.31     15.81 o 
   6  -3   9       41.23       28.64     17.52 o 
   7  -3   9        0.30       -8.92     15.36 o 
   8  -3   9      500.97      503.34     76.06 o 
  -8  -2   9       71.25       83.12     34.03 o 
  -7  -2   9      200.99      257.90     51.96 o 
  -6  -2   9      793.54      880.95     89.47 o 
  -5  -2   9     1530.20     1617.70    115.95 o 
  -4  -2   9     1683.14     1860.29    120.32 o 
  -3  -2   9      436.09      465.66     40.70 o 
  -2  -2   9     1602.95     1572.92     72.62 o 
  -1  -2   9     1322.86     1386.67     93.41 o 
   0  -2   9      464.58      474.65     54.56 o 
   1  -2   9      216.12      205.72     10.43 o 
   2  -2   9        0.52        7.28      8.39 o 
   3  -2   9      370.20      418.90     53.64 o 
   4  -2   9     1765.51     1812.37    115.57 o 
   5  -2   9     1665.36     1731.96    117.35 o 
   6  -2   9      384.91      481.91     64.42 o 
   7  -2   9      463.79      590.29     75.31 o 
   8  -2   9      736.75      642.13     81.86 o 
  -8  -1   9      324.76      374.05     64.15 o 
  -7  -1   9      504.10      490.11     70.22 o 
  -6  -1   9     1375.57     1543.63    117.35 o 
  -5  -1   9     1113.92     1137.40     95.98 o 
  -4  -1   9        1.48      -25.56     17.04 o 
  -3  -1   9      555.13      535.19     61.20 o 
  -2  -1   9      102.67      108.40     18.81 o 
  -1  -1   9      707.94      804.87     68.98 o 
   0  -1   9     2779.95     2745.64     77.56 o 
   1  -1   9     1309.17     1263.79     54.81 o 
   2  -1   9     1753.75     1638.58     39.27 o 
   3  -1   9     2800.49     2622.64    128.31 o 
   4  -1   9      936.12     1092.77     85.09 o 
   5  -1   9      761.32      807.56     76.52 o 
   6  -1   9        0.68      -24.72     16.48 o 
   7  -1   9       51.57       72.94     25.52 o 
   8  -1   9      230.95      205.54     44.93 o 
   9  -1   9      230.37      276.87     55.12 o 
  -8   0   9      102.99       47.42     26.34 o 
  -7   0   9       88.06       44.99     25.09 o 
  -6   0   9      271.57      281.20     49.24 o 
  -5   0   9     1036.19     1001.95     89.54 o 
  -4   0   9     1552.98     1607.58    108.47 o 
  -3   0   9     1735.02     1759.88    109.45 o 
  -2   0   9     2004.67     1934.71    111.14 o 
  -1   0   9     1259.69     1337.13     86.64 o 
   0   0   9     1098.48     1079.83     41.80 o 
   1   0   9       70.51       60.99      9.79 o 
   2   0   9      101.49      105.99     10.60 o 
   3   0   9     1258.26     1267.71     37.01 o 
   4   0   9      661.16      622.87     61.06 o 
   5   0   9      469.94      449.30     27.41 o 
   6   0   9     2185.49     2051.04    125.61 o 
   7   0   9     2681.99     2804.09    151.14 o 
   8   0   9      819.21      712.52     79.37 o 
   9   0   9      246.70      301.26     55.16 o 
  10   0   9       21.62        9.86     15.28 o 
  -8   1   9      863.66      815.36     91.82 o 
  -7   1   9     1005.39      942.91     94.43 o 
  -6   1   9      404.36      408.72     59.19 o 
  -5   1   9      217.67      259.79     45.06 o 
  -4   1   9       34.25       16.34     13.66 o 
  -3   1   9      377.34      390.61     50.36 o 
  -2   1   9       55.19       44.44     18.19 o 
  -1   1   9     1562.40     1530.22     65.60 o 
   0   1   9     1409.39     1407.14     48.39 o 
   1   1   9     1724.94     1764.08     52.50 o 
   2   1   9     3232.83     3410.09    119.94 o 
   3   1   9     1955.83     1982.29     52.19 o 
   4   1   9      570.97      582.91     23.23 o 
   5   1   9      267.18      258.13     17.68 o 
   6   1   9      383.03      351.12     29.48 o 
   7   1   9       38.63       49.72     21.31 o 
   8   1   9      306.37      288.95     49.22 o 
   9   1   9      224.72      308.45     53.38 o 
  10   1   9      452.67      424.44     66.68 o 
  -7   2   9      105.06       44.56     24.23 o 
  -6   2   9      548.92      570.39     69.11 o 
  -5   2   9      843.17      871.26     80.52 o 
  -4   2   9      856.82      920.26     78.93 o 
  -3   2   9     1107.89     1178.64     86.05 o 
  -2   2   9     2661.15     2692.68     90.45 o 
  -1   2   9     2354.97     2371.22     83.22 o 
   0   2   9      287.35      259.60     20.81 o 
   1   2   9       49.40       40.37      9.10 o 
   2   2   9        2.95        5.90      4.66 o 
   3   2   9      830.27      794.38     32.49 o 
   4   2   9     1174.70     1161.24     40.02 o 
   5   2   9     3357.12     3300.83     62.75 o 
   6   2   9     1727.86     1642.45     51.45 o 
   7   2   9     1619.34     1546.46     68.31 o 
   8   2   9     1149.13     1132.89     92.12 o 
   9   2   9      602.39      629.66     73.84 o 
  10   2   9      224.87      168.53     37.36 o 
  -7   3   9      581.48      472.60     65.86 o 
  -6   3   9     1014.47     1049.95     92.41 o 
  -5   3   9      491.31      503.98     60.26 o 
  -4   3   9       88.12       89.09     25.29 o 
  -3   3   9        5.40        3.93     10.50 o 
  -2   3   9      229.06      235.33     21.99 o 
  -1   3   9      213.44      217.60     25.68 o 
   0   3   9     1084.12     1150.34     54.14 o 
   1   3   9     1085.61     1063.76     61.61 o 
   2   3   9     2330.43     2373.41     61.02 o 
   3   3   9     1414.33     1384.83     45.38 o 
   4   3   9     1893.11     1906.15     70.03 o 
   5   3   9      868.95      891.76     37.56 o 
   6   3   9       36.77       39.69      7.52 o 
   7   3   9       83.09       81.28     12.60 o 
   8   3   9       19.16       19.70     15.20 o 
   9   3   9      155.79      158.84     35.53 o 
  10   3   9      515.85      543.27     57.49 o 
  -7   4   9       34.67       -8.81     11.08 o 
  -6   4   9       67.61       55.24     23.62 o 
  -5   4   9      629.47      661.34     68.64 o 
  -4   4   9      769.16      843.77     73.66 o 
  -3   4   9     1977.36     1908.64     82.18 o 
  -2   4   9     1999.67     2041.48     65.07 o 
  -1   4   9      920.52     1052.21     87.30 o 
   0   4   9      447.86      455.72     54.93 o 
   1   4   9      294.49      252.81     24.17 o 
   2   4   9       25.91       24.46      8.08 o 
   3   4   9      174.98      200.26     17.50 o 
   4   4   9     1364.00     1334.92     55.52 o 
   5   4   9     2047.49     2032.36     49.62 o 
   6   4   9     2452.07     2387.90     66.44 o 
   7   4   9     2299.92     2253.29     72.28 o 
   8   4   9      539.07      542.31     59.96 o 
   9   4   9      654.37      657.19     69.23 o 
  10   4   9      491.78      569.75     83.06 o 
  -6   5   9      358.23      330.41     39.95 o 
  -5   5   9      353.46      319.28     37.92 o 
  -4   5   9      385.06      374.45     38.76 o 
  -3   5   9       48.38       42.22     10.44 o 
  -2   5   9       88.15       96.94     21.72 o 
  -1   5   9      501.50      544.39     67.04 o 
   0   5   9      899.61      969.86     84.98 o 
   1   5   9     1012.94     1064.94     50.00 o 
   2   5   9     1849.98     1843.60     54.61 o 
   3   5   9     1646.23     1636.48     56.96 o 
   4   5   9     1402.70     1437.59     47.26 o 
   5   5   9      187.07      186.90     17.56 o 
   6   5   9      537.64      514.99     27.82 o 
   7   5   9       40.93       20.99      9.18 o 
   8   5   9      171.37      168.29     22.99 o 
   9   5   9      664.98      700.25     84.99 o 
  10   5   9      434.05      539.05     79.20 o 
  -5   6   9      221.73      317.42     64.33 o 
  -4   6   9      550.05      518.00     44.84 o 
  -3   6   9     1368.97     1376.85     89.60 o 
  -2   6   9      944.88      922.52     94.39 o 
  -1   6   9     1165.67     1142.83    101.09 o 
   0   6   9      709.54      723.15     44.75 o 
   1   6   9      694.98      712.90     32.33 o 
   2   6   9        2.03       -0.75      5.49 o 
   3   6   9      360.44      361.18     24.65 o 
   4   6   9      994.49     1008.47     41.38 o 
   5   6   9      453.79      413.07     27.59 o 
   6   6   9      821.57      819.79     32.71 o 
   7   6   9     1028.14     1048.02     40.67 o 
   8   6   9     1522.57     1625.78    110.86 o 
   9   6   9     1215.65     1193.47     72.45 o 
  10   6   9      366.42      403.31     66.77 o 
  -4   7   9       57.80       57.78     27.07 o 
  -3   7   9       26.27      -19.60     17.87 o 
  -2   7   9       40.25        8.52     15.13 o 
  -1   7   9      160.33      107.09     23.34 o 
   0   7   9      528.71      505.16     40.87 o 
   1   7   9     1244.21     1259.51     80.94 o 
   2   7   9     2425.11     2516.91     78.13 o 
   3   7   9     2025.05     2014.57    140.42 o 
   4   7   9      766.28      714.43     68.40 o 
   5   7   9      551.93      614.42     69.61 o 
   6   7   9      385.91      386.56     55.42 o 
   7   7   9       23.80        3.72     11.90 o 
   8   7   9       56.42       53.41     15.56 o 
   9   7   9      147.82      176.03     52.95 o 
  10   7   9      321.02      285.92     37.83 o 
  -3   8   9      419.63      491.87     80.19 o 
  -2   8   9      723.71      731.56     93.27 o 
  -1   8   9      931.17      968.04    102.87 o 
   0   8   9      404.74      458.88     70.05 o 
   1   8   9      338.64      325.96     19.80 o 
   2   8   9       41.78       40.10      4.74 o 
   3   8   9        6.04        6.38      9.31 o 
   4   8   9      139.77      173.48     38.61 o 
   5   8   9      225.05      193.58     43.32 o 
   6   8   9     1247.99     1423.31    112.22 o 
   7   8   9      839.53      859.67     58.43 o 
   8   8   9      781.03      910.22     62.81 o 
   9   8   9      327.30      369.71     41.77 o 
  10   8   9      382.21      315.42     40.57 o 
  -2   9   9       19.02        7.65     22.00 o 
  -1   9   9      263.01      287.00     61.12 o 
   0   9   9      214.99      271.29     56.09 o 
   1   9   9      970.66     1052.90    106.74 o 
   2   9   9     1154.83     1371.53    119.19 o 
   3   9   9     1068.11     1086.86    104.84 o 
   4   9   9      813.83      811.96     48.10 o 
   5   9   9     1448.94     1460.42     90.17 o 
   6   9   9      368.71      387.31     47.60 o 
   7   9   9        0.07        7.76      8.27 o 
   8   9   9       24.73       37.48     32.41 o 
   9   9   9      137.72       99.99     33.93 o 
  10   9   9      282.99      264.87     65.27 o 
  -1  10   9      302.49      387.84     71.93 o 
   0  10   9      498.26      511.18     80.92 o 
   1  10   9      422.53      488.59     76.76 o 
   2  10   9       19.03      -30.59     20.39 o 
   3  10   9        7.03        6.44     12.98 o 
   4  10   9       12.73       11.14     16.20 o 
   5  10   9      132.36      119.23     36.64 o 
   6  10   9      614.61      677.88     49.90 o 
   7  10   9      584.72      592.54     51.49 o 
   8  10   9      411.24      388.37     41.90 o 
   9  10   9      272.16      253.04     36.20 o 
   1  11   9      618.81      602.93     89.07 o 
   2  11   9      655.43      739.02     95.94 o 
   3  11   9      699.87      762.02     96.03 o 
   4  11   9      911.47     1074.47    113.75 o 
   5  11   9      860.65      941.06    106.51 o 
   6  11   9       72.76       83.63     32.53 o 
   7  11   9      144.82      174.83     47.31 o 
  -4  -8  10        1.90        3.00     10.68 o 
  -3  -8  10       84.72      104.62     36.43 o 
  -2  -8  10      115.67      154.65     39.78 o 
  -1  -8  10      406.74      511.13     73.74 o 
   0  -8  10      554.59      545.96     78.32 o 
   1  -8  10      878.25      869.82    101.33 o 
  -5  -7  10      129.85      161.36     29.93 o 
  -4  -7  10      542.65      573.91     77.37 o 
  -3  -7  10      556.59      614.58     79.59 o 
  -2  -7  10      726.87      751.86     87.92 o 
  -1  -7  10       28.78       10.67     17.32 o 
   0  -7  10        5.40       21.67     22.54 o 
   1  -7  10       39.31       14.36     17.23 o 
   2  -7  10       75.63      100.02     34.27 o 
   3  -7  10       88.21      194.71     50.32 o 
  -6  -6  10      376.76      445.35     49.29 o 
  -5  -6  10      330.08      262.45     36.73 o 
  -4  -6  10       54.71       48.40     28.72 o 
  -3  -6  10      351.76      426.43     64.52 o 
  -2  -6  10      113.70      195.57     45.12 o 
  -1  -6  10      470.45      460.48     66.64 o 
   0  -6  10      894.40      846.94     90.19 o 
   1  -6  10     1264.20     1318.49    113.85 o 
   2  -6  10     1086.94     1250.81    112.92 o 
   3  -6  10      203.40      207.49     49.84 o 
   4  -6  10        6.91      -39.59     26.40 o 
  -6  -5  10      369.00      371.03     70.33 o 
  -5  -5  10      568.55      577.96     54.17 o 
  -4  -5  10      673.62      616.11     54.68 o 
  -3  -5  10      136.82      153.55     38.67 o 
  -2  -5  10      219.83      237.47     46.13 o 
  -1  -5  10      158.73      199.23     41.01 o 
   0  -5  10      470.81      471.85     64.55 o 
   1  -5  10      212.32      233.97     47.55 o 
   2  -5  10       36.24       35.74     20.72 o 
   3  -5  10       20.30        8.40     15.69 o 
   4  -5  10     1549.78     1434.10    121.58 o 
   5  -5  10     1335.25     1384.10    122.59 o 
  -6  -4  10      170.89      207.00     33.33 o 
  -5  -4  10      279.26      266.80     68.98 o 
  -4  -4  10      119.26       92.91     20.66 o 
  -3  -4  10      229.83      185.04     28.75 o 
  -2  -4  10      986.06     1049.68     92.99 o 
  -1  -4  10     1743.32     1534.11    153.41 o 
   0  -4  10     1510.74     1339.40     32.90 o 
   1  -4  10     1407.26     1368.66    106.09 o 
   2  -4  10       15.52       28.79     17.72 o 
   3  -4  10       29.34       36.03     20.72 o 
   4  -4  10     1251.87     1380.02    114.62 o 
   5  -4  10      442.19      457.24     69.65 o 
   6  -4  10       55.62       43.79     24.68 o 
  -7  -3  10      284.87      256.79     54.80 o 
  -6  -3  10       44.62        3.85     20.33 o 
  -5  -3  10      315.58      321.29     39.24 o 
  -4  -3  10      738.73      756.30     66.53 o 
  -3  -3  10      945.68     1069.33     50.42 o 
  -2  -3  10      379.93      356.82     52.37 o 
  -1  -3  10      116.96       31.36     76.90 o 
   0  -3  10       84.14       77.76      8.82 o 
   1  -3  10       91.56       57.85     21.81 o 
   2  -3  10       67.50       85.56     28.19 o 
   3  -3  10     3647.40     3773.52    179.04 o 
   4  -3  10     1624.58     1415.50    111.27 o 
   5  -3  10      644.71      626.78     76.17 o 
   6  -3  10      498.20      545.49     74.97 o 
   7  -3  10      388.77      420.51     68.07 o 
  -7  -2  10      705.82      703.54     87.32 o 
  -6  -2  10      645.03      622.20     78.60 o 
  -5  -2  10      454.89      442.51     63.90 o 
  -4  -2  10       43.24       58.67     19.40 o 
  -3  -2  10      184.26      140.58     24.04 o 
  -2  -2  10      265.11      231.52     42.00 o 
  -1  -2  10        3.57        6.39     11.97 o 
   0  -2  10     2131.24     2211.35     69.04 o 
   1  -2  10      104.65      105.79     14.06 o 
   2  -2  10      594.06      624.80     66.90 o 
   3  -2  10     3418.65     3501.60    164.15 o 
   4  -2  10      683.90      746.21     77.23 o 
   5  -2  10       16.13       11.37     14.30 o 
   6  -2  10        0.05        1.74     13.84 o 
   7  -2  10       60.91       97.29     33.00 o 
   8  -2  10        5.50      -39.79     26.52 o 
  -7  -1  10        4.63       17.38     22.82 o 
  -6  -1  10      209.89      252.49     50.32 o 
  -5  -1  10     1226.28     1310.25    107.47 o 
  -4  -1  10      492.33      585.13     69.98 o 
  -3  -1  10      746.07      794.42     54.93 o 
  -2  -1  10      761.20      719.77     50.76 o 
  -1  -1  10     2303.68     2463.75    128.70 o 
   0  -1  10      263.03      256.92     24.90 o 
   1  -1  10     1195.90     1180.95     53.90 o 
   2  -1  10     1551.27     1516.06     40.90 o 
   3  -1  10      153.24      139.58     31.54 o 
   4  -1  10      936.97      962.69     83.92 o 
   5  -1  10     2406.79     2506.05    140.68 o 
   6  -1  10     1264.00     1349.16    106.68 o 
   7  -1  10     1337.63     1513.07    119.04 o 
   8  -1  10      799.34      825.14     91.56 o 
   9  -1  10      182.09      119.20     41.45 o 
  -7   0  10      289.35      272.83     54.63 o 
  -6   0  10      996.37      806.52     87.60 o 
  -5   0  10      819.78      908.44     88.91 o 
  -4   0  10       20.03        6.54     12.78 o 
  -3   0  10      190.33      134.08     32.43 o 
  -2   0  10       43.40       27.57     20.17 o 
  -1   0  10      552.72      638.95     63.38 o 
   0   0  10        3.39        1.90      4.67 o 
   1   0  10       36.93       29.20      8.59 o 
   2   0  10     5295.87     5128.85    103.16 o 
   3   0  10     1164.20     1206.62     41.71 o 
   4   0  10      658.79      638.12     65.02 o 
   5   0  10       70.68       90.60     26.64 o 
   6   0  10        4.12        6.05      9.24 o 
   7   0  10       14.41       35.32     20.82 o 
   8   0  10      407.24      387.09     60.68 o 
   9   0  10      302.55      271.93     54.15 o 
  -7   1  10       82.37       61.70     28.52 o 
  -6   1  10      178.47      237.21     46.00 o 
  -5   1  10      229.18      297.20     50.68 o 
  -4   1  10     1232.29     1105.06     93.45 o 
  -3   1  10     2104.61     2202.75    127.26 o 
  -2   1  10     1604.90     1644.88    105.99 o 
  -1   1  10     1517.74     1512.21     66.82 o 
   0   1  10      271.41      263.84     46.98 o 
   1   1  10      134.47      143.88     19.01 o 
   2   1  10       30.90       24.02      7.89 o 
   3   1  10     1862.41     1843.73     52.96 o 
   4   1  10     1562.44     1569.57     55.95 o 
   5   1  10      310.94      314.80     19.43 o 
   6   1  10     1397.39     1372.12     58.35 o 
   7   1  10     3015.69     3014.75    154.40 o 
   8   1  10     1534.32     1692.52    120.96 o 
   9   1  10      379.76      337.94     56.81 o 
  10   1  10      271.94      256.05     52.41 o 
  -7   2  10      644.88      478.99     68.71 o 
  -6   2  10      454.02      469.84     65.64 o 
  -5   2  10        6.17       -6.13     14.85 o 
  -4   2  10        3.51        2.86     12.24 o 
  -3   2  10      316.33      260.07     43.04 o 
  -2   2  10      247.50      186.15     35.83 o 
  -1   2  10      290.77      282.91     61.29 o 
   0   2  10     1946.22     1949.68     73.65 o 
   1   2  10     4892.03     4795.75     95.34 o 
   2   2  10      566.97      554.69     38.21 o 
   3   2  10      328.25      324.88     22.67 o 
   4   2  10      515.47      575.91     25.52 o 
   5   2  10       98.89      101.16     12.71 o 
   6   2  10      304.27      288.74     21.73 o 
   7   2  10      126.56      103.21     17.48 o 
   8   2  10      198.78      193.49     39.91 o 
   9   2  10      352.32      422.42     61.36 o 
  10   2  10      615.54      686.83     83.00 o 
  -6   3  10       50.23       44.05     22.50 o 
  -5   3  10     1206.06     1245.32     99.87 o 
  -4   3  10     1142.00     1187.35     93.19 o 
  -3   3  10      563.84      568.22     61.76 o 
  -2   3  10     1831.65     1741.39     78.28 o 
  -1   3  10      290.54      321.02     48.33 o 
   0   3  10      247.98      278.18     31.70 o 
   1   3  10      471.96      482.91     29.36 o 
   2   3  10       68.71       68.86     11.30 o 
   3   3  10      203.84      176.23     20.65 o 
   4   3  10     1079.95     1058.72     45.98 o 
   5   3  10     2348.30     2285.15     54.56 o 
   6   3  10     2848.41     2771.49     93.92 o 
   7   3  10      797.41      826.74     57.81 o 
   8   3  10      318.28      374.99     52.34 o 
   9   3  10      855.43      728.27     76.97 o 
  10   3  10      552.32      522.28     69.45 o 
  -6   4  10      368.82      354.39     54.58 o 
  -5   4  10      288.10      326.44     50.46 o 
  -4   4  10      300.72      287.86     35.32 o 
  -3   4  10        5.60       22.65     11.35 o 
  -2   4  10      172.78      104.69     31.80 o 
  -1   4  10     1226.69     1291.39     65.98 o 
   0   4  10      636.70      705.53     36.75 o 
   1   4  10     1184.44     1193.42     46.12 o 
   2   4  10     1912.17     1908.72     57.55 o 
   3   4  10     3174.88     3152.32     74.83 o 
   4   4  10      315.38      338.03     24.14 o 
   5   4  10      379.53      353.07     24.98 o 
   6   4  10       35.68       21.52      6.39 o 
   7   4  10       50.51       45.34     12.18 o 
   8   4  10      169.88      119.87     20.01 o 
   9   4  10      449.82      396.92     55.02 o 
  10   4  10      259.01      274.69     37.52 o 
  -6   5  10      315.75      236.16     45.88 o 
  -5   5  10      110.04      115.94     24.27 o 
  -4   5  10      248.40      205.73     30.77 o 
  -3   5  10     1347.48     1419.41     74.19 o 
  -2   5  10      773.54      767.30     53.49 o 
  -1   5  10      347.06      330.82     38.84 o 
   0   5  10      972.43      883.68     51.09 o 
   1   5  10      134.36      109.40     14.10 o 
   2   5  10      311.19      288.84     23.40 o 
   3   5  10      274.92      272.76     25.26 o 
   4   5  10      389.80      368.87     25.28 o 
   5   5  10       66.76       68.73     10.27 o 
   6   5  10     1513.92     1456.89     61.68 o 
   7   5  10     1006.49     1008.18     42.93 o 
   8   5  10     1434.06     1419.80     66.89 o 
   9   5  10      301.02      242.82     29.23 o 
  10   5  10      108.89      162.01     44.42 o 
  -4   6  10      343.93      315.37     44.76 o 
  -3   6  10       49.83       55.48     25.43 o 
  -2   6  10      270.04      322.45     58.13 o 
  -1   6  10      729.24      720.00     49.63 o 
   0   6  10     1374.73     1393.95    111.99 o 
   1   6  10     1543.54     1730.58     74.21 o 
   2   6  10     1032.10     1137.67     51.20 o 
   3   6  10     1944.15     1889.30     53.86 o 
   4   6  10     1221.08     1232.61     50.69 o 
   5   6  10     1737.18     1771.40     62.43 o 
   6   6  10       12.56       11.12      4.56 o 
   7   6  10        6.27        9.76      6.78 o 
   8   6  10      108.13       91.05     17.15 o 
   9   6  10       86.11       81.12     27.32 o 
  10   6  10      403.47      397.09     67.96 o 
  -4   7  10      569.99      678.26     96.13 o 
  -3   7  10      105.20      125.75     39.48 o 
  -2   7  10      418.70      454.54     73.14 o 
  -1   7  10      997.22     1136.78    110.05 o 
   0   7  10      645.94      773.11     88.39 o 
   1   7  10      392.11      402.20     37.90 o 
   2   7  10      125.14      114.07     15.94 o 
   3   7  10      277.99      211.46     28.86 o 
   4   7  10      158.44      167.68     25.44 o 
   5   7  10      961.42      920.39     38.38 o 
   6   7  10       73.11       59.02     11.12 o 
   7   7  10      314.84      277.25     47.43 o 
   8   7  10      964.17     1064.93     95.36 o 
   9   7  10      559.04      577.48     64.88 o 
  10   7  10      503.15      518.15     63.62 o 
  -3   8  10        3.93        1.83     19.86 o 
  -2   8  10        6.31      -28.66     22.89 o 
  -1   8  10      184.91      270.74     55.41 o 
   0   8  10      483.63      491.17     73.81 o 
   1   8  10      775.61      810.63     44.34 o 
   2   8  10     2923.92     2781.98     91.84 o 
   3   8  10     1579.99     1725.03    128.70 o 
   4   8  10      832.29      767.29     84.99 o 
   5   8  10      521.38      459.11     65.64 o 
   6   8  10      310.45      357.67     57.83 o 
   7   8  10      439.87      439.90     63.32 o 
   8   8  10       52.86       66.93     47.42 o 
   9   8  10       62.74       42.29     15.93 o 
  10   8  10      298.76      327.12     41.26 o 
  -2   9  10      973.32      994.78    117.95 o 
  -1   9  10      297.06      360.74     68.24 o 
   0   9  10      279.22      260.11     59.30 o 
   1   9  10      269.42      186.14     46.66 o 
   2   9  10        7.83       12.17     13.94 o 
   3   9  10       21.75       -7.21     14.40 o 
   4   9  10        0.61        9.88     16.91 o 
   5   9  10      200.80      253.09     50.07 o 
   6   9  10      954.20     1009.52     63.03 o 
   7   9  10     2170.99     2056.87     95.71 o 
   8   9  10       58.87       58.67     17.82 o 
   9   9  10       95.29       88.23     22.31 o 
   0  10  10      133.83      138.77     48.22 o 
   1  10  10      749.42      719.95     96.71 o 
   2  10  10      930.09      943.90    105.80 o 
   3  10  10      551.26      624.03     85.54 o 
   4  10  10     1097.24     1028.60    108.16 o 
   5  10  10      584.79      608.32     81.87 o 
   6  10  10      615.71      692.08     87.80 o 
   7  10  10        8.45       26.56     12.97 o 
   8  10  10       45.43       38.94     15.56 o 
   9  10  10       24.88       -5.31     10.11 o 
   2  11  10       12.86      -28.40     24.44 o 
   3  11  10        4.71       -5.41     14.72 o 
   4  11  10       98.01       38.49     24.50 o 
   5  11  10      370.58      414.70     73.17 o 
   6  11  10      494.32      472.33     76.80 o 
   7  11  10      232.64      205.23     49.19 o 
  -3  -7  11       65.76       81.53     31.70 o 
  -2  -7  11      362.62      353.12     63.16 o 
  -1  -7  11      110.30      136.70     41.66 o 
   0  -7  11      799.81      852.67     98.28 o 
   1  -7  11     1162.81     1135.58    114.85 o 
  -4  -6  11        8.42       25.76     18.73 o 
  -3  -6  11      291.71      352.90     63.08 o 
  -2  -6  11      382.03      410.62     65.92 o 
  -1  -6  11      308.72      347.26     58.55 o 
   0  -6  11       53.22       99.60     33.46 o 
   1  -6  11      114.40       92.37     35.28 o 
   2  -6  11      135.73      174.92     44.02 o 
   3  -6  11      444.03      626.58     84.82 o 
  -5  -5  11       14.62      -22.58     15.05 o 
  -4  -5  11      223.98      277.04     37.98 o 
  -3  -5  11        0.70      -19.86     14.39 o 
  -2  -5  11      425.61      388.75     61.99 o 
  -1  -5  11      628.38      539.88     72.10 o 
   0  -5  11     1248.11     1387.25    115.99 o 
   1  -5  11      479.23      571.83     74.70 o 
   2  -5  11      875.62      808.12     90.96 o 
   3  -5  11      289.08      262.54     51.82 o 
   4  -5  11      479.30      506.95     75.44 o 
   5  -5  11      739.87      788.66     96.62 o 
  -6  -4  11      124.73      121.03     37.55 o 
  -5  -4  11      348.78      354.86     44.25 o 
  -4  -4  11     1843.97     1895.48     97.33 o 
  -3  -4  11     2057.34     1885.23    133.92 o 
  -2  -4  11        3.91       -8.47     12.60 o 
  -1  -4  11      455.13      454.19     63.28 o 
   0  -4  11       90.92       76.54     25.83 o 
   1  -4  11       15.28        7.19     12.25 o 
   2  -4  11      291.45      346.77     57.64 o 
   3  -4  11     1462.17     1453.35    119.68 o 
   4  -4  11      872.26      741.92     87.60 o 
   5  -4  11      893.05      939.30     99.80 o 
   6  -4  11     1094.94     1223.21    119.25 o 
  -6  -3  11      297.68      330.01     43.19 o 
  -5  -3  11       44.51        9.02     22.15 o 
  -4  -3  11      145.06      129.41     25.26 o 
  -3  -3  11      181.40      155.03     26.76 o 
  -2  -3  11        1.13       12.07      8.30 o 
  -1  -3  11      576.43      623.35     71.68 o 
   0  -3  11     1480.53     1496.38     57.90 o 
   1  -3  11     1304.66     1422.15    108.74 o 
   2  -3  11      402.05      493.21     65.41 o 
   3  -3  11      890.60     1021.64     95.89 o 
   4  -3  11     1657.90     1696.88    125.73 o 
   5  -3  11       97.44      107.37     33.16 o 
   6  -3  11       12.20       26.57     21.50 o 
   7  -3  11        0.07      -41.12     27.41 o 
  -6  -2  11      824.96      866.77     96.94 o 
  -5  -2  11      466.59      472.92     70.37 o 
  -4  -2  11      656.18      793.65     60.68 o 
  -3  -2  11      453.23      371.01     40.31 o 
  -2  -2  11     4021.12     4021.88    183.07 o 
  -1  -2  11     2310.59     2155.10    130.85 o 
   0  -2  11       13.01        9.78      4.58 o 
   1  -2  11       28.54       18.01      6.52 o 
   2  -2  11      935.85      962.73     87.20 o 
   3  -2  11       49.76       79.83     27.18 o 
   4  -2  11      874.28      943.11     90.31 o 
   5  -2  11     1432.07     1444.56    114.95 o 
   6  -2  11      384.79      465.97     67.79 o 
   7  -2  11     1305.99     1351.35    120.15 o 
  -6  -1  11      242.12      251.29     53.54 o 
  -5  -1  11      822.42      879.89     92.89 o 
  -4  -1  11        0.15       -9.47     13.30 o 
  -3  -1  11      550.62      497.65     46.10 o 
  -2  -1  11      157.47      182.69     38.37 o 
  -1  -1  11     1235.54     1296.25     97.96 o 
   0  -1  11       54.33       61.99     13.24 o 
   1  -1  11      818.24      798.93     40.95 o 
   2  -1  11     3503.51     3427.21     68.76 o 
   3  -1  11     4556.13     4448.25    186.80 o 
   4  -1  11      615.77      699.03     74.64 o 
   5  -1  11        2.06       -4.50     12.67 o 
   6  -1  11       51.90       53.83     22.80 o 
   7  -1  11      129.38      142.96     36.96 o 
   8  -1  11       16.02       28.23     19.79 o 
  -6   0  11       71.04       68.04     27.38 o 
  -5   0  11      855.44      976.79     96.08 o 
  -4   0  11     2938.41     3092.17    166.16 o 
  -3   0  11     1802.60     1960.98     89.42 o 
  -2   0  11      832.91      820.27     78.14 o 
  -1   0  11      327.79      381.52     34.54 o 
   0   0  11     2079.56     2001.98     75.73 o 
   1   0  11        1.25      -12.26      9.04 o 
   2   0  11        5.62       -0.60     15.52 o 
   3   0  11       49.85       46.59      9.00 o 
   4   0  11     1003.98      898.95     81.16 o 
   5   0  11      143.12      150.14     34.88 o 
   6   0  11     2299.84     2409.11    142.05 o 
   7   0  11     2373.72     2649.29    155.91 o 
   8   0  11      460.17      473.37     68.86 o 
   9   0  11      355.44      351.48     61.50 o 
  -6   1  11      495.48      506.97     71.91 o 
  -5   1  11       54.12       73.31     27.55 o 
  -4   1  11       83.94       69.92     25.42 o 
  -3   1  11      216.67      207.92     41.54 o 
  -2   1  11      267.29      291.79     45.62 o 
  -1   1  11      982.27     1019.38     57.55 o 
   0   1  11     2731.00     2839.32     92.58 o 
   1   1  11     6796.80     7084.75    145.23 o 
   2   1  11     1508.77     1556.60    101.36 o 
   3   1  11     1693.03     1706.01     70.26 o 
   4   1  11      320.00      318.21     24.97 o 
   5   1  11      283.77      277.70     22.91 o 
   6   1  11      274.19      323.73     49.88 o 
   7   1  11       56.04       62.49     24.13 o 
   8   1  11      278.60      280.39     51.49 o 
   9   1  11      752.81      694.68     83.52 o 
  -6   2  11      159.07      107.29     34.29 o 
  -5   2  11     1108.86     1084.19     99.81 o 
  -4   2  11      739.19      870.01     85.83 o 
  -3   2  11     1085.08     1131.00     94.08 o 
  -2   2  11     3400.15     3375.19    164.67 o 
  -1   2  11      913.42      879.28     54.45 o 
   0   2  11       24.29       28.45     10.81 o 
   1   2  11      323.90      297.34     29.40 o 
   2   2  11     2878.89     2900.73     88.98 o 
   3   2  11      136.64      144.28     18.90 o 
   4   2  11      454.95      474.47     33.72 o 
   5   2  11     1730.76     1584.66     49.86 o 
   6   2  11     1283.90     1268.74     45.35 o 
   7   2  11      440.80      584.25     66.64 o 
   8   2  11     1137.72     1118.19     96.85 o 
   9   2  11      691.08      609.81     76.10 o 
  10   2  11       91.54       81.36     33.94 o 
  -6   3  11      402.15      437.81     64.94 o 
  -5   3  11       28.95       87.50     29.64 o 
  -4   3  11       92.02       82.52     31.26 o 
  -3   3  11       17.68       17.08     10.90 o 
  -2   3  11      165.08      118.34     32.37 o 
  -1   3  11      621.29      606.39     45.95 o 
   0   3  11     6158.84     6435.35    148.14 o 
   1   3  11     2623.51     2651.92     89.15 o 
   2   3  11     4961.44     5028.28    121.66 o 
   3   3  11     2231.95     2230.42     77.58 o 
   4   3  11      121.73      136.85     13.79 o 
   5   3  11     1544.28     1594.78     78.82 o 
   6   3  11      551.71      490.92     30.16 o 
   7   3  11       24.40       20.98      9.90 o 
   8   3  11      131.42       97.37     28.52 o 
   9   3  11       39.79       25.47     16.35 o 
  10   3  11      281.97      220.83     47.58 o 
  -5   4  11      407.93      365.22     43.29 o 
  -4   4  11      509.01      540.43     49.98 o 
  -3   4  11     1111.99     1120.36     73.79 o 
  -2   4  11      169.92      129.32     35.11 o 
  -1   4  11      649.75      535.79     67.68 o 
   0   4  11     3721.85     3715.16    111.63 o 
   1   4  11     1392.31     1505.73     67.35 o 
   2   4  11      102.96      101.92     17.17 o 
   3   4  11      572.40      584.47     39.51 o 
   4   4  11        2.15        2.55      4.47 o 
   5   4  11      684.33      630.75     38.99 o 
   6   4  11     1031.95     1095.21     40.19 o 
   7   4  11     1867.18     1737.66     72.55 o 
   8   4  11      352.45      372.49     34.90 o 
   9   4  11       52.62       56.19     23.51 o 
  10   4  11       77.57       63.25     24.45 o 
  -5   5  11     1054.73      970.77     89.38 o 
  -4   5  11      305.02      287.49     37.69 o 
  -3   5  11       22.31       63.62     27.72 o 
  -2   5  11      844.10      762.10     88.19 o 
  -1   5  11     4162.85     4196.72    200.82 o 
   0   5  11     1089.68     1030.08     58.18 o 
   1   5  11      434.19      411.58     33.19 o 
   2   5  11     2177.46     2279.34     80.21 o 
   3   5  11     1553.79     1579.00     64.92 o 
   4   5  11     7018.24     7049.08    143.81 o 
   5   5  11     2018.12     1980.67     96.60 o 
   6   5  11      137.44      155.83     17.17 o 
   7   5  11        9.51        7.71      6.94 o 
   8   5  11        0.68      -10.54      7.74 o 
   9   5  11       21.37       24.51     15.37 o 
  10   5  11      668.56      734.30     95.92 o 
  -4   6  11      502.83      462.27     78.79 o 
  -3   6  11      278.75      369.81     67.21 o 
  -2   6  11     1426.71     1346.79    121.89 o 
  -1   6  11     2665.03     2725.29    168.67 o 
   0   6  11      182.47      201.79     20.53 o 
   1   6  11      332.69      305.26     44.30 o 
   2   6  11      111.98      104.91     13.74 o 
   3   6  11       39.02       21.07     13.74 o 
   4   6  11     1065.23     1131.22     55.76 o 
   5   6  11     1137.61     1133.07     52.98 o 
   6   6  11      211.03      246.74     25.69 o 
   7   6  11      679.01      786.32     72.69 o 
   8   6  11      494.56      460.09     37.99 o 
   9   6  11      653.59      627.29     71.91 o 
  10   6  11      228.37      278.30     60.04 o 
  -3   7  11        0.90        3.83     13.57 o 
  -2   7  11      282.75      361.74     66.36 o 
  -1   7  11       22.46        4.65     14.04 o 
   0   7  11      346.94      369.67     35.37 o 
   1   7  11     2316.04     2206.68     75.26 o 
   2   7  11     2344.06     2269.71    105.79 o 
   3   7  11     2086.71     1995.80     58.92 o 
   4   7  11     1192.19     1200.08     49.25 o 
   5   7  11      553.22      513.95     43.19 o 
   6   7  11     2215.39     2141.30     69.38 o 
   7   7  11      241.40      283.76     48.76 o 
   8   7  11        2.32       20.82     13.59 o 
   9   7  11      304.46      305.27     38.78 o 
  10   7  11      188.82      175.59     31.52 o 
  -2   8  11     1931.63     1773.27    153.41 o 
  -1   8  11      500.28      488.03     77.12 o 
   0   8  11      747.38      733.07     49.27 o 
   1   8  11      302.06      320.89     51.71 o 
   2   8  11       76.34       94.58     31.44 o 
   3   8  11        3.73        4.01     11.74 o 
   4   8  11      225.43      239.05     50.60 o 
   5   8  11      223.83      187.50     44.08 o 
   6   8  11     1883.80     2033.39    138.42 o 
   7   8  11      985.86     1123.88    102.75 o 
   8   8  11      217.89      165.18     40.97 o 
   9   8  11      607.23      644.14     57.05 o 
  -1   9  11        0.74       -1.71     12.23 o 
   0   9  11      185.67      138.98     44.56 o 
   1   9  11      549.32      509.96     80.68 o 
   2   9  11     1260.93     1426.55    127.95 o 
   3   9  11     2061.18     1929.27    145.85 o 
   4   9  11     1139.62     1248.64    117.11 o 
   5   9  11      689.13      776.48     91.87 o 
   6   9  11      142.69      136.33     39.18 o 
   7   9  11       19.49       39.95     14.49 o 
   8   9  11      135.59       85.12     21.60 o 
   9   9  11       11.64       -4.79     25.44 o 
   1  10  11      171.73      220.94     54.80 o 
   2  10  11      176.46      178.74     51.22 o 
   3  10  11       40.06       34.42     25.38 o 
   4  10  11      162.01      167.27     46.16 o 
   5  10  11      145.24      128.62     43.53 o 
   6  10  11      668.92      621.64     83.95 o 
   7  10  11      544.01      480.79     74.70 o 
   8  10  11     1839.32     1543.99     86.92 o 
   3  11  11      322.65      316.50     65.21 o 
   4  11  11      229.25      304.17     64.88 o 
   5  11  11     1083.08     1081.26    118.05 o 
   6  11  11      387.71      384.37     68.43 o 
  -2  -6  12       51.52       88.68     37.33 o 
  -1  -6  12      240.28      196.75     47.68 o 
   0  -6  12      322.88      388.86     66.79 o 
   1  -6  12     1053.92     1036.32    108.66 o 
  -4  -5  12     1475.06     1597.09    133.59 o 
  -3  -5  12      393.57      459.89     70.42 o 
  -2  -5  12      702.83      670.14     84.21 o 
  -1  -5  12      477.26      528.94     74.85 o 
   0  -5  12      435.86      398.80     65.31 o 
   1  -5  12      103.38       91.61     36.55 o 
   2  -5  12       40.44       81.90     31.94 o 
   3  -5  12       75.37       50.45     27.16 o 
  -4  -4  12       18.21       15.94     13.37 o 
  -3  -4  12        0.50      -24.57     20.47 o 
  -2  -4  12       20.89       33.18     17.86 o 
  -1  -4  12      531.02      569.54     74.93 o 
   0  -4  12      858.75      902.42     94.05 o 
   1  -4  12     1317.84     1277.67    111.86 o 
   2  -4  12      698.92      733.40     87.20 o 
   3  -4  12      794.72      846.97     94.51 o 
   4  -4  12      480.33      511.59     75.16 o 
   5  -4  12      246.52      227.57     51.57 o 
  -5  -3  12      224.14      189.40     32.83 o 
  -4  -3  12      796.69      758.57    134.76 o 
  -3  -3  12     1725.37     1785.79    132.31 o 
  -2  -3  12     2293.97     2330.32    148.92 o 
  -1  -3  12      668.61      705.92     81.17 o 
   0  -3  12      599.57      514.75     69.73 o 
   1  -3  12       70.12       64.97     26.48 o 
   2  -3  12       57.37       28.93     19.82 o 
   3  -3  12       51.46       26.58     17.85 o 
   4  -3  12      259.57      337.14     61.13 o 
   5  -3  12      413.78      336.88     60.54 o 
   6  -3  12      625.17      619.61     84.46 o 
  -5  -2  12      281.99      257.04     37.26 o 
  -4  -2  12       91.31       66.93     20.52 o 
  -3  -2  12        3.36       14.45     16.89 o 
  -2  -2  12      655.62      600.18     73.16 o 
  -1  -2  12      541.95      545.43     41.45 o 
   0  -2  12     1754.94     1774.51    139.56 o 
   1  -2  12     1336.38     1547.34    114.91 o 
   2  -2  12     1129.75     1198.57    101.98 o 
   3  -2  12     1787.38     1941.70    132.79 o 
   4  -2  12      859.51     1003.09     97.66 o 
   5  -2  12      273.08      212.09     46.77 o 
   6  -2  12        6.80        6.34     18.86 o 
   7  -2  12        0.11       -6.01     16.14 o 
  -5  -1  12     1332.19     1328.09    119.01 o 
  -4  -1  12      995.02      937.99     80.19 o 
  -3  -1  12      770.40      878.96     88.70 o 
  -2  -1  12      932.74      892.02     87.12 o 
  -1  -1  12     2491.75     2659.75     94.59 o 
   0  -1  12     1996.88     2027.02     79.46 o 
   1  -1  12       37.14       40.07     10.79 o 
   2  -1  12       59.69       56.25      8.54 o 
   3  -1  12        7.02       -5.97     11.16 o 
   4  -1  12      175.39      228.21     46.54 o 
   5  -1  12      781.83      919.24     91.29 o 
   6  -1  12      660.99      704.97     84.04 o 
   7  -1  12      771.87      785.67     90.78 o 
   8  -1  12      498.30      498.53     76.61 o 
  -6   0  12      562.27      524.19     77.94 o 
  -5   0  12      379.53      416.44     65.19 o 
  -4   0  12       14.08       41.37     22.97 o 
  -3   0  12       37.47       25.87     33.89 o 
  -2   0  12      173.76      186.83     40.53 o 
  -1   0  12      666.09      723.49    108.11 o 
   0   0  12     1932.06     1956.28     84.10 o 
   1   0  12     1483.28     1505.48     64.40 o 
   2   0  12     3737.13     3907.06     96.19 o 
   3   0  12     2132.79     2182.59    153.39 o 
   4   0  12     1179.76     1385.88    105.84 o 
   5   0  12      256.96      332.20     53.72 o 
   6   0  12      148.09      153.40     38.93 o 
   7   0  12       68.19       51.23     26.28 o 
   8   0  12       84.55      121.31     36.38 o 
  -6   1  12      136.49      165.50     43.87 o 
  -5   1  12      235.80      258.24     52.50 o 
  -4   1  12     1051.98     1102.16    102.06 o 
  -3   1  12     2617.03     2603.33    107.06 o 
  -2   1  12     1625.26     1714.27     82.20 o 
  -1   1  12     1023.03     1026.18     72.83 o 
   0   1  12        4.41       -4.90      8.97 o 
   1   1  12     1372.38     1421.96     75.92 o 
   2   1  12     1764.41     1788.84     69.66 o 
   3   1  12      124.71      131.98     26.37 o 
   4   1  12      728.18      728.26     38.84 o 
   5   1  12      608.93      587.78     33.22 o 
   6   1  12      779.11      794.39     81.34 o 
   7   1  12     1023.19     1113.17     99.82 o 
   8   1  12      453.36      503.77     70.56 o 
   9   1  12      174.71      163.30     43.91 o 
  -5   2  12      233.64      275.15     52.45 o 
  -4   2  12      134.79      117.04     32.98 o 
  -3   2  12        8.51       15.29     49.41 o 
  -2   2  12       26.09       12.38     11.26 o 
  -1   2  12      687.78      707.56     51.39 o 
   0   2  12     2420.40     2451.66     91.71 o 
   1   2  12     2444.30     2467.90    107.56 o 
   2   2  12     2316.33     2408.67     84.57 o 
   3   2  12     1768.96     1830.37     89.69 o 
   4   2  12     1221.70     1203.65     55.98 o 
   5   2  12      798.58      824.84     45.26 o 
   6   2  12     1380.70     1224.34     55.33 o 
   7   2  12       96.28       84.29     27.88 o 
   8   2  12       57.96       74.58     25.95 o 
   9   2  12      268.48      257.76     49.52 o 
  -5   3  12      989.03      930.86     70.63 o 
  -4   3  12      731.41      819.45     63.72 o 
  -3   3  12      308.39      487.54     70.26 o 
  -2   3  12     1371.57     1505.20    117.48 o 
  -1   3  12     2038.26     2058.42     88.51 o 
   0   3  12     2032.93     2208.27     88.01 o 
   1   3  12     1164.31     1282.88     64.53 o 
   2   3  12      376.19      362.03     45.78 o 
   3   3  12       52.75       62.34     13.80 o 
   4   3  12      242.57      304.12     29.78 o 
   5   3  12      658.38      654.51     43.23 o 
   6   3  12      824.60      845.60     52.45 o 
   7   3  12      735.74      746.75     46.97 o 
   8   3  12      543.61      513.42     65.32 o 
   9   3  12      566.43      659.04     76.27 o 
  -5   4  12      637.29      606.69     74.92 o 
  -4   4  12      274.30      268.65     36.97 o 
  -3   4  12       99.09      134.41     39.48 o 
  -2   4  12        5.63      -10.59     15.43 o 
  -1   4  12     1450.16     1437.58     74.54 o 
   0   4  12      399.62      440.54     40.03 o 
   1   4  12      600.23      645.29     69.57 o 
   2   4  12     2236.60     2453.45     88.40 o 
   3   4  12     1900.97     1933.69     76.30 o 
   4   4  12     1878.79     1879.56     74.70 o 
   5   4  12     2161.18     2133.16     66.08 o 
   6   4  12      671.27      634.65     43.47 o 
   7   4  12        1.96       -6.94      7.29 o 
   8   4  12       13.21       11.66     11.69 o 
   9   4  12       66.26       63.25     24.40 o 
  -4   5  12      405.50      379.12     70.62 o 
  -3   5  12     1396.30     1303.39    123.69 o 
  -2   5  12     1380.15     1373.04    122.18 o 
  -1   5  12     1267.29     1465.13     76.27 o 
   0   5  12     1280.68     1270.37     68.06 o 
   1   5  12      532.89      537.73     42.47 o 
   2   5  12      134.60      123.55     19.59 o 
   3   5  12      345.51      321.66     30.96 o 
   4   5  12     1112.00     1107.97     56.99 o 
   5   5  12      123.74      179.49     23.20 o 
   6   5  12      951.36      946.99     80.12 o 
   7   5  12     1240.10     1258.00     63.33 o 
   8   5  12      853.32      877.55     63.02 o 
   9   5  12      228.69      203.61     27.42 o 
  -3   6  12      137.70      187.56     52.30 o 
  -2   6  12      212.81      232.58     53.05 o 
  -1   6  12       11.33        1.85     14.50 o 
   0   6  12       13.55       24.83     17.73 o 
   1   6  12     1219.76     1094.10     60.47 o 
   2   6  12      620.13      675.28     45.22 o 
   3   6  12     1856.76     1807.06    133.76 o 
   4   6  12     2112.64     2119.92     77.46 o 
   5   6  12     1185.38     1211.14     57.89 o 
   6   6  12      164.36      138.69     20.33 o 
   7   6  12       19.22        4.40      6.62 o 
   8   6  12        3.26       -3.26     14.53 o 
   9   6  12      396.33      276.42     47.12 o 
  -2   7  12     2679.45     2737.07    188.11 o 
  -1   7  12     1770.40     2071.07    158.05 o 
   0   7  12      432.96      473.81     42.29 o 
   1   7  12       35.62       69.58     31.56 o 
   2   7  12        0.67       -4.93      8.25 o 
   3   7  12       38.56       44.31     11.37 o 
   4   7  12       44.77       22.91     12.44 o 
   5   7  12      841.26      945.18     92.27 o 
   6   7  12     1906.76     1776.72    125.69 o 
   7   7  12      646.29      642.31     74.52 o 
   8   7  12      609.05      534.43     68.95 o 
   9   7  12     1279.68     1051.22     97.41 o 
  -1   8  12       90.19       62.78     31.67 o 
   0   8  12      231.90      228.31     53.64 o 
   1   8  12      376.03      429.74     71.89 o 
   2   8  12     1742.89     1800.00    141.03 o 
   3   8  12     1871.71     1883.39    141.68 o 
   4   8  12      237.37      276.71     54.43 o 
   5   8  12      202.08      181.34     43.87 o 
   6   8  12       97.01      149.49     38.41 o 
   7   8  12       88.25       85.31     32.70 o 
   8   8  12      112.33       90.98     34.35 o 
   9   8  12       91.49       53.54     18.72 o 
   0   9  12      672.96      870.12    108.11 o 
   1   9  12      622.05      670.96     92.90 o 
   2   9  12      499.19      559.57     84.05 o 
   3   9  12        0.54      -10.58     11.47 o 
   4   9  12      186.78      201.76     49.73 o 
   5   9  12      241.27      233.97     52.09 o 
   6   9  12      180.55      144.60     40.74 o 
   7   9  12      918.14     1015.55    104.08 o 
   8   9  12     1855.87     1816.93     95.63 o 
   2  10  12      662.34      673.46     94.21 o 
   3  10  12      145.52      206.23     53.82 o 
   4  10  12      521.90      542.68     84.15 o 
   5  10  12      621.61      595.19     84.00 o 
   6  10  12       85.06       84.38     33.26 o 
   7  10  12       63.50       28.37     23.82 o 
  -1  -5  13      141.02      163.48     42.64 o 
   0  -5  13      553.11      499.76     75.85 o 
   1  -5  13      885.05      997.72    107.48 o 
  -3  -4  13      524.61      546.29     77.64 o 
  -2  -4  13      373.71      394.95     65.26 o 
  -1  -4  13      295.30      341.77     61.26 o 
   0  -4  13      386.02      346.57     62.14 o 
   1  -4  13      173.95      130.32     39.65 o 
   2  -4  13       11.11       23.70     17.13 o 
   3  -4  13       38.15       19.46     15.52 o 
  -3  -3  13        5.73       38.30     21.48 o 
  -2  -3  13       84.43       85.18     33.50 o 
  -1  -3  13      744.45      632.57     80.21 o 
   0  -3  13      965.49      981.92    100.10 o 
   1  -3  13      857.88      921.72     96.22 o 
   2  -3  13      719.58      706.37     85.27 o 
   3  -3  13      450.61      533.58     76.80 o 
   4  -3  13      667.21      644.20     85.36 o 
   5  -3  13      403.40      255.02     55.05 o 
  -4  -2  13      400.58      329.07     60.40 o 
  -3  -2  13      767.85      811.26     91.02 o 
  -2  -2  13      908.27      998.55    100.06 o 
  -1  -2  13      959.63      919.89     55.63 o 
   0  -2  13      204.42      190.66     43.55 o 
   1  -2  13       11.35        4.22     14.94 o 
   2  -2  13       13.65       -1.20      7.71 o 
   3  -2  13       81.79       82.62     30.62 o 
   4  -2  13      465.61      531.93     75.39 o 
   5  -2  13      331.93      408.59     68.39 o 
   6  -2  13      536.82      503.30     76.44 o 
  -4  -1  13       81.64       58.20     21.56 o 
  -3  -1  13        4.43        2.80     18.35 o 
  -2  -1  13       87.21       98.88     32.60 o 
  -1  -1  13      262.30      247.90     30.77 o 
   0  -1  13     1041.32     1102.44     80.53 o 
   1  -1  13     1303.75     1548.56    116.42 o 
   2  -1  13      658.91      643.90     75.58 o 
   3  -1  13     1366.72     1540.01    118.39 o 
   4  -1  13     1087.42     1272.55    110.53 o 
   5  -1  13      314.73      403.09     62.58 o 
   6  -1  13       50.86       36.65     24.96 o 
   7  -1  13        2.10      -31.69     21.13 o 
  -5   0  13      332.33      390.54     67.85 o 
  -4   0  13      667.57      629.23     57.19 o 
  -3   0  13      574.69      749.67     85.30 o 
  -2   0  13      669.16      657.46     52.13 o 
  -1   0  13      871.26      914.87     58.94 o 
   0   0  13      678.85      645.60     46.70 o 
   1   0  13      104.54       95.32     17.68 o 
   2   0  13       24.60       26.30      9.42 o 
   3   0  13      157.96      170.62     38.75 o 
   4   0  13      258.53      317.14     53.59 o 
   5   0  13      482.45      555.88     71.72 o 
   6   0  13      749.22      779.24     86.23 o 
   7   0  13      684.16      513.46     72.96 o 
   8   0  13      588.99      637.45     85.02 o 
  -5   1  13      441.60      380.64     64.20 o 
  -4   1  13      119.75      130.52     26.81 o 
  -3   1  13        1.56      -11.20      8.50 o 
  -2   1  13       37.70       41.94     14.23 o 
  -1   1  13      477.59      500.48     55.39 o 
   0   1  13      348.46      322.98     34.33 o 
   1   1  13      227.35      249.93     28.68 o 
   2   1  13     1790.42     1866.25     73.66 o 
   3   1  13     2826.55     2869.55    216.49 o 
   4   1  13      794.44      880.94     84.75 o 
   5   1  13      197.22      190.14     40.63 o 
   6   1  13      131.97       98.68     31.56 o 
   7   1  13        9.38       -1.31     11.03 o 
   8   1  13      128.93       93.87     33.09 o 
  -5   2  13      345.24      281.34     56.51 o 
  -4   2  13      578.79      578.42     55.44 o 
  -3   2  13      764.64      793.01     62.16 o 
  -2   2  13     1391.88     1369.48     77.55 o 
  -1   2  13      768.94      821.54     57.70 o 
   0   2  13       29.71       43.79     14.77 o 
   1   2  13      116.40      120.82     21.17 o 
   2   2  13      324.44      312.70     32.06 o 
   3   2  13       41.72       28.98     10.59 o 
   4   2  13      687.53      688.43     67.72 o 
   5   2  13      825.49      835.19     63.98 o 
   6   2  13      583.12      636.70     72.72 o 
   7   2  13      994.33     1096.13     97.85 o 
   8   2  13      824.82      856.56     90.16 o 
  -4   3  13      101.73      121.35     38.11 o 
  -3   3  13      121.05       88.72     33.07 o 
  -2   3  13       61.40       48.66     16.49 o 
  -1   3  13       67.92       85.14     20.65 o 
   0   3  13      617.18      639.48     49.47 o 
   1   3  13     1347.97     1485.38     78.01 o 
   2   3  13     1428.49     1389.44    101.71 o 
   3   3  13      425.17      494.78     39.37 o 
   4   3  13      416.61      431.50     36.48 o 
   5   3  13      889.84      857.38     61.78 o 
   6   3  13      388.88      389.02     34.05 o 
   7   3  13        0.08       -6.91     12.93 o 
   8   3  13       73.32       81.01     25.27 o 
   9   3  13      150.83      137.84     35.15 o 
  -4   4  13      451.54      436.73     75.11 o 
  -3   4  13      658.93      623.38     86.33 o 
  -2   4  13      771.96      784.45     60.63 o 
  -1   4  13      576.88      571.55     55.70 o 
   0   4  13     1091.98     1123.58     66.40 o 
   1   4  13      609.23      737.51     69.54 o 
   2   4  13       20.38       19.97     10.81 o 
   3   4  13      329.78      350.98     33.82 o 
   4   4  13      155.47      158.74     23.09 o 
   5   4  13      143.72      156.75     22.99 o 
   6   4  13     1077.64     1118.28     59.46 o 
   7   4  13     1576.57     1428.74     68.23 o 
   8   4  13      697.71      686.70     73.49 o 
   9   4  13      643.96      643.97     74.87 o 
  -3   5  13      267.15      194.69     52.56 o 
  -2   5  13        8.60        2.20     15.24 o 
  -1   5  13      172.83      178.88     28.03 o 
   0   5  13       18.19       22.72     10.83 o 
   1   5  13      321.49      412.45     39.14 o 
   2   5  13     1153.58     1191.65     64.32 o 
   3   5  13     1382.96     1487.97     70.21 o 
   4   5  13      908.10      912.53     54.37 o 
   5   5  13      192.16      230.48     27.14 o 
   6   5  13       91.16      117.02     20.42 o 
   7   5  13        1.90      -10.42     15.04 o 
   8   5  13       21.16        8.85      8.55 o 
  -2   6  13     1046.27     1062.02    115.54 o 
  -1   6  13      996.40      841.10     61.25 o 
   0   6  13      335.90      333.12     36.84 o 
   1   6  13      190.27      191.70     26.66 o 
   2   6  13      112.96       85.81     17.44 o 
   3   6  13        4.77       -6.38     14.50 o 
   4   6  13       40.36       64.67     15.44 o 
   5   6  13      550.00      559.68     41.67 o 
   6   6  13     1289.08     1226.09     61.79 o 
   7   6  13      850.52      838.48     82.17 o 
   8   6  13      863.72      854.99     82.98 o 
   9   6  13      910.66      810.11     81.34 o 
  -2   7  13        0.03       39.84     26.43 o 
  -1   7  13       16.44       -9.39     20.49 o 
   0   7  13      285.19      314.53     63.50 o 
   1   7  13      675.35      709.63     64.10 o 
   2   7  13      491.40      548.93     42.49 o 
   3   7  13      503.95      495.46     70.60 o 
   4   7  13      481.93      573.41     74.57 o 
   5   7  13      811.77      920.25     92.62 o 
   6   7  13      164.86      183.85     40.93 o 
   7   7  13       18.65       23.97     15.12 o 
   8   7  13       43.63       69.38     28.33 o 
   9   7  13       76.93      120.85     34.14 o 
   0   8  13      493.80      561.90     85.64 o 
   1   8  13      374.43      383.42     69.06 o 
   2   8  13      105.71      141.08     42.48 o 
   3   8  13       53.29       79.79     30.43 o 
   4   8  13       23.86       18.42     16.05 o 
   5   8  13      449.47      460.80     68.15 o 
   6   8  13      719.46      704.80     85.15 o 
   7   8  13      625.47      620.78     78.28 o 
   8   8  13      996.27      944.68     98.48 o 
   1   9  13      334.16      389.35     73.26 o 
   2   9  13      916.00      876.42    107.10 o 
   3   9  13      526.08      660.20     90.37 o 
   4   9  13      350.89      453.21     75.07 o 
   5   9  13      195.72      182.41     48.21 o 
   6   9  13       90.61      119.71     37.49 o 
   7   9  13      146.75      135.80     40.22 o 
   3  10  13        0.26        0.00     14.10 o 
   4  10  13      125.74      139.52     43.07 o 
   5  10  13      213.46      224.18     54.77 o 
   6  10  13      262.34      251.84     55.88 o 
  -2  -3  14      386.53      491.26     74.98 o 
  -1  -3  14      258.64      314.35     59.67 o 
   0  -3  14      407.24      378.39     66.02 o 
   1  -3  14      134.12      150.19     41.99 o 
   2  -3  14        2.12       -2.94     13.48 o 
   3  -3  14       96.60       86.91     34.33 o 
  -3  -2  14       27.96      100.97     36.84 o 
  -2  -2  14       82.38       97.49     36.18 o 
  -1  -2  14      496.06      375.26     63.98 o 
   0  -2  14      833.14      761.10     88.45 o 
   1  -2  14      804.28      943.45     98.99 o 
   2  -2  14      654.16      830.39     93.57 o 
   3  -2  14      394.64      467.94     71.65 o 
   4  -2  14      717.17      776.49     91.92 o 
   5  -2  14      159.11      201.45     48.16 o 
  -3  -1  14      405.68      529.71     75.78 o 
  -2  -1  14      766.21      677.75     94.56 o 
  -1  -1  14     1809.85     1734.17    131.77 o 
   0  -1  14      255.01      237.59     48.40 o 
   1  -1  14       35.41       36.20     20.37 o 
   2  -1  14       27.40       16.62     15.59 o 
   3  -1  14       13.04       13.35     16.07 o 
   4  -1  14       85.02       91.86     33.77 o 
   5  -1  14      381.08      387.65     65.94 o 
   6  -1  14      414.15      417.06     68.67 o 
  -3   0  14        0.36      -16.49     10.99 o 
  -2   0  14       60.07       60.42     18.57 o 
  -1   0  14      361.80      367.10     38.42 o 
   0   0  14      600.14      587.91     46.42 o 
   1   0  14      705.75      787.92     84.69 o 
   2   0  14     1083.47     1065.51     98.68 o 
   3   0  14     1362.63     1354.02    112.37 o 
   4   0  14      456.49      566.23     73.94 o 
   5   0  14      105.36      153.39     38.47 o 
   6   0  14       65.08       64.29     26.67 o 
   7   0  14       13.57        7.85     13.63 o 
  -4   1  14      647.39      650.37     84.85 o 
  -3   1  14      860.06      808.01     64.16 o 
  -2   1  14     1024.43     1050.25     69.74 o 
  -1   1  14      345.53      384.65     39.89 o 
   0   1  14      349.99      353.05     47.59 o 
   1   1  14      323.05      317.76     33.63 o 
   2   1  14       73.48       53.69     13.29 o 
   3   1  14        0.11       -5.59     13.09 o 
   4   1  14      614.50      706.70     79.52 o 
   5   1  14      303.97      337.71     55.90 o 
   6   1  14      614.60      623.51     77.49 o 
   7   1  14      796.41      875.27     94.26 o 
  -4   2  14       15.34       24.26     14.36 o 
  -3   2  14       25.95        6.40     25.42 o 
  -2   2  14        6.36        3.69     13.21 o 
  -1   2  14      336.78      359.35     40.43 o 
   0   2  14      352.37      309.15     35.62 o 
   1   2  14      838.47      891.16     57.51 o 
   2   2  14      941.68      917.74     56.03 o 
   3   2  14     1287.49     1261.10     63.36 o 
   4   2  14      660.07      628.66     71.85 o 
   5   2  14      275.08      245.82     46.01 o 
   6   2  14       63.13       67.93     28.83 o 
   7   2  14       18.00       12.16     17.99 o 
   8   2  14        6.82       11.27     13.56 o 
  -3   3  14      628.66      568.35     55.23 o 
  -2   3  14     1160.89     1095.55     73.17 o 
  -1   3  14      923.23      927.53     64.74 o 
   0   3  14      213.79      218.83     30.67 o 
   1   3  14       79.91       75.12     17.53 o 
   2   3  14      284.06      285.92     32.30 o 
   3   3  14        5.95       -3.20      7.09 o 
   4   3  14      199.11      193.63     25.52 o 
   5   3  14      474.08      439.10     37.34 o 
   6   3  14     1205.95     1215.18     99.49 o 
   7   3  14      636.43      630.44     73.30 o 
   8   3  14      434.21      405.25     60.48 o 
  -3   4  14      125.67       94.77     54.99 o 
  -2   4  14       22.25        6.06     10.03 o 
  -1   4  14       65.51       40.16     16.35 o 
   0   4  14      306.31      286.73     35.67 o 
   1   4  14      842.88      834.04     57.22 o 
   2   4  14     1128.07     1126.75     65.19 o 
   3   4  14      831.35      856.30     55.30 o 
   4   4  14      106.03      126.48     37.86 o 
   5   4  14      643.59      628.99     55.72 o 
   6   4  14      648.62      650.17     79.35 o 
   7   4  14      120.88      137.09     35.15 o 
   8   4  14       73.55       82.52     29.35 o 
  -2   5  14      697.37      682.42     97.82 o 
  -1   5  14      375.71      335.78     40.16 o 
   0   5  14     1045.69     1002.94     66.38 o 
   1   5  14     1117.74     1144.03     67.99 o 
   2   5  14       45.24       39.86     13.49 o 
   3   5  14      523.80      495.29     47.19 o 
   4   5  14      189.64      165.11     24.47 o 
   5   5  14      238.37      227.58     41.71 o 
   6   5  14      400.31      363.65     35.52 o 
   7   5  14      780.76      729.19     50.32 o 
  -2   6  14        3.02      -14.40     11.10 o 
  -1   6  14      160.23      159.19     28.87 o 
   0   6  14      322.60      242.03     32.63 o 
   1   6  14      216.76      249.68     37.73 o 
   2   6  14      511.19      594.24     47.49 o 
   3   6  14      628.12      615.00     46.77 o 
   4   6  14     1185.82     1239.46     91.70 o 
   5   6  14     1074.05     1062.31     59.68 o 
   6   6  14      106.89      129.70     33.75 o 
   7   6  14        5.94       -6.91      7.41 o 
   8   6  14        7.70      -12.93     12.58 o 
  -1   7  14      837.74     1082.46    122.00 o 
   0   7  14      584.04      566.96     86.50 o 
   1   7  14      127.41       85.43     37.00 o 
   2   7  14       29.50       26.19     23.44 o 
   3   7  14       50.13       45.35     24.23 o 
   4   7  14        0.35       -2.58      8.35 o 
   5   7  14      630.18      501.63     69.63 o 
   6   7  14      796.19      650.28     79.94 o 
   7   7  14      715.21      701.95     80.70 o 
   8   7  14      334.26      348.06     57.92 o 
   1   8  14      452.83      328.52     66.87 o 
   2   8  14     1025.89     1085.65    114.77 o 
   3   8  14      504.24      462.37     74.41 o 
   4   8  14      633.63      587.51     81.90 o 
   5   8  14      529.29      487.79     74.53 o 
   6   8  14      455.28      490.91     72.27 o 
   7   8  14      128.52      146.47     43.24 o 
   2   9  14       99.57       40.18     28.60 o 
   3   9  14        3.38       11.86     15.68 o 
   4   9  14       39.27      -13.71     21.68 o 
   5   9  14      105.08      121.19     38.96 o 
   6   9  14      222.65      215.39     52.41 o 
   0  -2  15      759.36      932.16    101.82 o 
   1  -2  15       64.10       67.53     31.27 o 
   2  -2  15       71.44      112.69     40.07 o 
   3  -2  15        1.68       12.78     12.87 o 
  -1  -1  15      151.04      102.64     36.56 o 
   0  -1  15      270.70      245.19     53.57 o 
   1  -1  15      749.50      728.02     87.87 o 
   2  -1  15      830.39      912.28     98.86 o 
   3  -1  15      566.54      605.84     80.81 o 
   4  -1  15      229.05      200.06     48.65 o 
  -2   0  15     1599.44     1820.62    139.80 o 
  -1   0  15     1136.15     1087.18    106.16 o 
   0   0  15      334.01      285.10     55.02 o 
   1   0  15       65.12      101.33     32.92 o 
   2   0  15        0.58      -30.24     20.16 o 
   3   0  15      110.06       91.59     33.66 o 
   4   0  15      182.97      144.95     41.09 o 
   5   0  15      306.34      359.63     62.00 o 
   6   0  15      230.89      181.33     46.16 o 
  -3   1  15       59.95        5.45     16.89 o 
  -2   1  15        9.73       -2.57     21.03 o 
  -1   1  15        9.45        2.44     12.77 o 
   0   1  15      248.88      218.98     30.18 o 
   1   1  15      394.41      425.12     62.08 o 
   2   1  15      875.74      906.71     92.00 o 
   3   1  15      994.97      936.91     94.13 o 
   4   1  15     1356.04     1418.35    117.46 o 
   5   1  15      394.97      364.49     61.22 o 
   6   1  15       88.75       97.19     36.37 o 
  -2   2  15     1053.10     1010.07     71.94 o 
  -1   2  15      567.66      502.86     49.28 o 
   0   2  15      476.84      437.99     72.51 o 
   1   2  15      133.78      133.79     24.73 o 
   2   2  15      150.57      137.51     35.57 o 
   3   2  15       72.03      104.15     32.28 o 
   4   2  15      498.11      471.94     64.80 o 
   5   2  15      683.90      691.07     80.37 o 
   6   2  15      575.00      520.98     71.05 o 
   7   2  15      555.43      532.66     73.33 o 
  -2   3  15       22.78       25.13     13.50 o 
  -1   3  15       45.41       22.26     13.39 o 
   0   3  15      376.87      339.03     38.67 o 
   1   3  15      310.03      319.08     37.16 o 
   2   3  15      508.56      517.67     59.46 o 
   3   3  15     1109.57     1133.76     74.13 o 
   4   3  15      903.67      857.90     84.62 o 
   5   3  15      458.11      371.17     56.32 o 
   6   3  15      648.16      610.83     74.07 o 
   7   3  15        0.15       -7.32     14.39 o 
  -2   4  15      763.82      690.66     61.14 o 
  -1   4  15      681.27      574.55     53.75 o 
   0   4  15      410.44      424.30     44.72 o 
   1   4  15      565.05      538.98     54.27 o 
   2   4  15       64.20       50.04     14.76 o 
   3   4  15      109.12      102.46     20.67 o 
   4   4  15      130.38      143.82     25.81 o 
   5   4  15      264.49      246.60     45.76 o 
   6   4  15      890.57      950.09     87.92 o 
   7   4  15     1272.03     1226.85    101.49 o 
  -1   5  15       29.63        6.72     18.93 o 
   0   5  15      168.55      125.04     25.03 o 
   1   5  15      253.91      244.36     32.51 o 
   2   5  15     1886.13     1935.41     89.94 o 
   3   5  15      849.42      806.62     56.37 o 
   4   5  15      279.89      279.16     32.92 o 
   5   5  15      511.21      455.53     41.22 o 
   6   5  15      325.97      262.81     44.65 o 
   0   6  15      688.63      700.68     58.05 o 
   1   6  15      457.34      401.70     42.54 o 
   2   6  15       37.41       17.88     13.64 o 
   3   6  15        0.06        3.72     13.63 o 
   4   6  15       57.45       15.43     13.50 o 
   5   6  15      220.23      279.66     49.40 o 
   6   6  15      570.11      547.26     68.50 o 
   1   7  15      658.19      604.01     87.32 o 
   2   7  15      738.43      644.06     88.18 o 
   3   7  15      532.85      512.01     77.72 o 
   4   7  15     1586.12     1525.77    128.05 o 
   5   7  15      835.67      689.55     84.43 o 
   6   7  15      114.96      115.84     34.39 o 
   2   8  15       33.67       33.38     22.72 o 
   3   8  15       50.16       41.91     25.88 o 
   4   8  15        4.41      -27.69     22.73 o 
   5   8  15       54.52       33.00     22.33 o 
   0   0  16      197.38      282.55     55.88 o 
   1   0  16      792.16      607.21     82.74 o 
   2   0  16      420.47      495.99     72.58 o 
   3   0  16      733.43      675.11     85.46 o 
   4   0  16     1373.28     1342.08    123.40 o 
  -1   1  16      795.28      806.32     92.75 o 
   0   1  16      431.78      418.71     64.77 o 
   1   1  16      129.77      129.61     37.03 o 
   2   1  16       15.93      -30.07     20.15 o 
   3   1  16      216.93      192.45     47.78 o 
   4   1  16      513.32      598.16     79.68 o 
   5   1  16       58.43       27.46     20.69 o 
  -1   2  16      206.22      226.06     34.97 o 
   0   2  16      821.86      769.59     87.90 o 
   1   2  16      238.74      244.90     51.75 o 
   2   2  16      677.15      788.88     88.36 o 
   3   2  16     1745.54     1745.47    130.15 o 
   4   2  16      783.80      738.76     85.76 o 
   5   2  16      313.17      322.41     58.82 o 
  -1   3  16      433.28      417.93     46.28 o 
   0   3  16      187.14      215.94     48.71 o 
   1   3  16      506.10      547.60     50.01 o 
   2   3  16      177.97      167.12     41.55 o 
   3   3  16       37.98       28.96     18.71 o 
   4   3  16        1.17        8.47     17.29 o 
   5   3  16      721.82      702.48     80.26 o 
   6   3  16     1312.72     1320.19    112.84 o 
   0   4  16       91.95       50.18     18.57 o 
   1   4  16      925.07      847.51     63.41 o 
   2   4  16     2102.86     1991.62     93.46 o 
   3   4  16      974.62      933.98     89.23 o 
   4   4  16      348.36      428.80     60.30 o 
   5   4  16      606.96      649.90     75.77 o 
   6   4  16       97.34       71.41     26.61 o 
   1   5  16      352.76      275.83     66.69 o 
   2   5  16      169.27      208.51     30.77 o 
   3   5  16       89.15       81.71     19.27 o 
   4   5  16       79.25       79.32     18.99 o 
   2   6  16      769.43      748.17     92.68 o 
   3   6  16     1161.89     1426.51    123.04 o 
   4   6  16     1136.99     1324.06    114.23 o 
   5   6  16      472.92      450.34     64.20 o 
                                                 
